# Supplementary material for: The Potential of Gut Microbiota Metabolic Capability to Detect Drug Response in Rheumatoid Arthritis Patients
Source: Front Microbiol. 2022 Apr 8;13:839015. doi: 10.3389/fmicb.2022.839015 (PMC9024311; doi:10.3389/fmicb.2022.839015)
Supplement: Supplementary file 1 [file Table_1.xlsx]

## Sheet: Sheet1
Supplementary Table S1. Clinical information, abundances of gene, taxonomial and functional biomarkers, and the group information of gut metagenome datasets.
SampleID	DAS28_baseline	Tender Joint Count (TJC)	Swollen Joint Count (SJC)	RF titer	CCP titer	k127_223965_1	k127_2331239_1	k127_2379523_1	k127_2477139_1	k127_2597913_1	k127_2622876_2	k127_2854534_1	k127_3074199_1	k127_3074213_1	k127_3516513_1	k127_3556633_3	k127_4431000_2	k127_4726130_1	k127_4885769_2	k127_4895338_1	k127_5184937_6	k127_523981_18	k127_5683558_1	k127_5955546_27	k127_5960453_1	k127_6322445_3	k127_6890967_4	k127_809020_7	k127_85429_3	k127_932549_1	Bifidobacterium_bifidum	Bacteroides_intestinalis	Parabacteroides_distasonis	Parabacteroides_goldsteinii	Prevotella_copri	Alistipes_indistinctus	Eubacterium_hallii	Eubacterium_siraeum	Ruminococcus_obeum	Dorea_longicatena	Anaerotruncus_unclassified	Ruminococcus_champanellensis	Subdoligranulum_unclassified	Megamonas_unclassified	Haemophilus_pittmaniae	ASPASN-PWY: superpathway of L-aspartate and L-asparagine biosynthesis	BRANCHED-CHAIN-AA-SYN-PWY: superpathway of branched amino acid biosynthesis	DTDPRHAMSYN-PWY: dTDP-L-rhamnose biosynthesis I	HISTSYN-PWY: L-histidine biosynthesis
SRR13436198	5.42	21	12	584	250	0	0	0	0.000792862	0	0	0.000630469	0	0	0.0011923	0	0	0	0	0.00036765	0.000395433	0	0	0.000630469	0	0	0	0.000397435	0	0	0	0	0.60812	0	0.02274	0	0	0.21727	0	0	0	0	5.29731	0	0	0.000221283	0.00046648	0.000305631	0.000516071
SRR13436199	5.05	10	3	851	250	0.0281648	0	0.0785931	0.0321517	0.028161	0	0	0.0094043	0.0523954	0	0.0483497	0.0627672	0.0857379	0.046618	0.0115957	0	0	0	0.0312479	0.00465354	0.0378564	0.0183327	0	0.057574	0	0.25934	0	0.14969	0	70.0517	0	0	0	0	0.00698	0	0	0.21089	0.225	0	0.000579673	0.000782908	0.00143973	0.000543645
SRR13436200	3.87	8	6	25	16	0	0.000573926	0.00672858	0	0.000336619	0.00373918	0.00247395	0.00661059	0.000848262	0.000571827	0.0188963	0.00795421	0.00928169	0.0103254	0.0159654	0.00579291	0	0.000716295	0.0031749	0.000675453	0.00836761	8.87e-05	0.000181945	0.0169523	0.00073335	0	0	0	0	25.8605	0	0.52762	0.27093	0.29262	1.43189	0	0	15.8624	0	0	0.000252638	0.000505741	0.000890273	0.000284069
SRR13436201	4.13	4	2	109	67.5	0	0	0	0	0	0	0	0	0	0.00317772	0	0.00856792	0	0	0	0	0	0.00583814	0.00302458	0	0	0	0.00127109	0	0	0	0	1.71081	0	0	0.67011	1.21839	0	2.24339	0.06952	0	0	20.5679	0	0	0.000150304	0.000397412	0.000570873	0.000212969
SRR13436202	6.19	11	15	69	0	0	0	0.0891432	0	0	0	0	0.00394321	0.0583595	0	0.0686777	0.114315	0.12862	0.0699927	0.0175034	0	0	0	0.0589201	0.00728456	0.0362321	0	0	0.0718856	0	0.1434	0	0.00505	0	68.6883	0	0	0	0.10658	0	0	0	0.23049	0.611	0	0.000652261	0.000982897	0.00153549	0.000705053
SRR13436203	5.41	4	4	180	11.2	0	0	0	0	0	0	0	0	0	0	0	0	0	0	0	0	0	0.0126693	0.00328181	0	0	0	0	0	0	0	0	0	0	0	0	0.28823	0	0.48104	1.29341	0	0	1.96119	0	0	0.000167213	0.000365762	0.000548023	0.000330441
SRR13436204	5.92	7	3	10	250	0	0	0	0	0	0	0.00326155	0	0	0	0	0	0	0	0	0	0	0.005666	0.00195693	0.0470178	0	0	0.000411203	0	0	0	0	0.03304	0	0	0	0.14594	0	0.48667	0.22121	0	0	6.63571	0	0	0.000341429	0.000451096	0.000483342	0.000313883
SRR13436205	6.9	9	11	10.7	41	0	0	0	0	0	0	0.000649523	0	0	0	0	0	0	0	0	0	0	0	0.0240324	0.0095762	0	0	0	0	0	0	0	2.40988	0	0	0	0.27875	0	0.30656	0.10962	0	0	5.91	0	0.08253	0.000306253	0.000472497	0.000675712	0.00037353
SRR13436206	4.96	2	1	77	2885.8	0.00273256	0.00497292	0	0.00404364	0.00281255	0.01112	0.00160771	0	0	0.00456061	0	0	0	0	0	0.00857108	0	0.00232744	0.00884241	0.00263368	0	0.00518773	0.0106414	0	0	0	0	0.17077	0.60178	0	0	0.69714	0.72278	0.22451	0	0	0	26.2	0	0	0.000204336	0.000294688	0.00034407	0.000298939
SRR13436207	7.36	21	22	720	29.7	0.0179584	0	0.00594556	0.0265749	0.0202094	0	0	0.00239855	0.000599638	0	0.0106569	0.00502836	0.00318899	0.00760264	0.0138015	0	0	0.00244736	0.00676219	0.00969284	0.00734635	0.0190926	0	0.000815787	0	0	0	1.5476	0	7.50479	0	0.21571	0	0.12122	0.22685	0	0	8.00569	0	0	0.000369119	0.000519124	0.000761557	0.00041141
SRR13436208	7.1	24	20	226	250	0	0	0.0249769	0.00111639	0.0036237	0	0	0.00188928	0.00818688	0	0.0117518	0.0120708	0.0212115	0.0134476	0.00414137	0	0	0	0.0106528	0.00581699	0.00732961	0.000954841	0	0.011138	0	0	0	0.63519	0	37.9439	0	0.1025	0	0	0.31167	0	0	3.28136	0	0	0.00019698	0.000487883	0.000706127	0.00041875
SRR13436209	4.25	5	4	22.9	250	0.00064536	0	0.0662351	0	0	0	0	0	0.0290908	0.00191484	0.0282439	0.0477566	0.0448851	0.0291185	0.0172706	0	0	0	0.0182256	0.00124402	0.0194701	0.000408403	0.00191484	0.0131924	0	0	0	3.84869	0	31.7112	0.19715	0.01968	0	0.05467	0.19867	0	0	2.90454	0	0	0.000445247	0.000497272	0.00110625	0.000459365
SRR13436210	7.79	25	20	253	15	0	0	0	0	0	0	0.00176381	0.00125125	0	0	0	0	0	0	0	0.0033188	0.00979082	0	0.00352762	0	0	0	0	0	0	0	0.2176	0.32557	0.16751	0	0	0.53333	1.79731	0.20644	0.15336	0	0	31.9	0	0	0.000147219	0.000215635	0.000315425	0.000153318
SRR13436211	4.82	2	2	8	24	0	0	0	0	0	0	0.000261604	0	0	5.5e-05	0	0	0	0	0	0	0	0.00100991	0.0158706	0	0	0	0	0	0	0	0.07471	0	0	0	0	0.00956	0.0326	0.04391	0.19951	0	0	3.07124	0	0	0.000380177	0.000334293	0.00058529	0.000355931
SRR13436212	4.83	8	4	8	114	0	0	0	0	0	0	0	0	0	0.000900354	0	0	0	0	0	0.000447909	0	0.0082707	0.00714137	0.0035096	0	0	0.000450177	0	0	0	1.28213	0	0	0	0	0.90763	0.38426	0.40815	0.61051	0	0	9.42275	0	0	0.000179217	0.000426997	0.000484249	0.000326899
SRR13436213	3.87	8	6	25	16	0.000927268	0	0.00767485	0	0	0.00838548	0	0.00464427	0	0.000687822	0.0254494	0.00556361	0.0109774	0.00981388	0.018452	0.00410614	0	0	0.00327337	0.00178743	0.0080606	0	0	0.017902	0	0	0	1.07653	0	28.4804	0	0.23941	0.0576	0	1.19882	0	0	20.598	0	0	0.000256497	0.00040703	0.000719397	0.000210903
SRR13436214	4.82	2	2	8	24	0	0	0	0	0	0	0	0	0	0	0	0	0	0	0	0	0	0	0.0139973	0	0	0	0	0	0	0	0	0	0	0	0	0	0	0	0.04565	0	0	3.5788	0	0	0.000409059	0.000320837	0.000493444	0.000350284
SRR13436215	4.04	5	6	157	111	0.00215022	0.00391314	0.00889852	0.00795474	0.00442634	0.00388899	0.0265669	0.00987204	0.0143593	0.00239246	0.0207347	0.0129013	0.0334099	0.0131752	0.0110658	0.00238041	0	0	0.00885564	0	0.013194	0.00476254	0	0.0134306	0	0	0	0	0	64.2864	0	0	0	0	0	0	0	7.78525	0	0	0.00027385	0.000422475	0.000676251	0.000299837
SRR13436216	4.7	4	2	62	14	0.00765647	0	0.0171103	0.00793102	0.00420299	0.000692391	0.000450471	0.0054326	0.00830869	0.000567936	0.0150503	0.0145473	0.014729	0.0117285	0.00919404	0.000282537	0	0	0.00900942	0.00368971	0.00998348	0.00314941	0	0.0060866	0	0	0	0	0	28.688	0	1.25905	0.40497	0.20128	0.53965	0	0	8.73332	0	0.27267	0.000244775	0.000530807	0.000660722	0.000397598
SRR13436217	4.92	3	9	167	200	0	0.002246	0	0	0	0.0100446	0.000726118	0	0	0	0	0	0	0	0	0.00592051	0	0	0	0	0	0	0.00137319	0	0.00645726	0	0	0.08376	0	0	0.0294	0.91893	3.2191	0.469	0.48243	0	0	32	0	0	0.000134089	0.000451465	0.000420097	0.000297662
SRR13436218	6.63	28	9	117	200	0	0	0.00445833	0	0	0	0	0.00337233	0.00224822	0.00849058	0.00499446	0.00269326	0.00597822	0.00150024	0.000462017	0	0	0.00229397	0.00158459	0	0.00344295	0	0.00199778	0.00458793	0.00352288	0.59311	0	0.44737	0	19.2381	0	0.6833	0	0.42758	0.35537	0	0	2.6	0	0	7.2e-05	0.000218124	0.000418904	0.000161
SRR13436219	4.62	18	0	83	13	0	0.00748181	0.00113425	0	0	0.00247854	0.026607	0	0	0.00355781	0.00152477	0	0	0	0	0	0.0204598	0.00933776	0.000806273	0	0.00035037	0	0.00304955	0	0.00717007	0	0	0.06779	0.12255	0.47871	0	1.14715	0.15415	1.43136	1.66699	0	0.25083	23.9	0	0	4.28e-05	0.000368757	0.000325128	0.000283
SRR13436220	6.31	15	8	83	178	0.00606502	0	0.0468526	0.00598334	0.00971067	0	0	0.0168761	0.0312208	0	0.0487377	0.0454877	0.0718001	0.0360365	0.00693619	0	0	0	0.0309259	0.00389704	0.0284287	0.0108747	0	0.0241073	0	0.6597	0	0	0	69.3936	0	0.19055	0	0	0.44845	0	0	1.27134	0	0	0.000393279	0.000538997	0.000722457	0.000458587
SRR13436221	6.04	12	12	150	10	0	0	0.0189566	0.00451895	0.00104772	0.00276158	0	0.0050983	0.00573559	0.00283149	0.0164227	0.0129785	0.021465	0.0119073	0.00419088	0.00563446	0	0.0234092	0.0134752	0.00588653	0.00936913	0.000966255	0.000566299	0.00693606	0.0119833	0	0	0	0	34.6814	0	1.43804	0	0.35227	0.35141	0	0.7938	3.29047	0	0	0.00016734	0.000388312	0.000679975	0.000317973
SRR13436222	4.04	5	6	157	111	0.00462911	0.000988048	0.022421	0.00414392	0.00743125	0.00232567	0.0275045	0.00842012	0.0087302	0.000381527	0.020009	0.0147732	0.0266818	0.0148507	0.00784301	0.00248852	0.00133319	0	0.00769993	0	0.0108856	0.00385167	0.000466311	0.0120718	0	0	0	0.03911	0	60.7034	0	0.08251	0.05209	0.03447	0.0717	0.17372	0	5.48581	0	0	0.000308953	0.000510338	0.000776402	0.000315652
SRR13436223	6.45	12	10	219	9	0.000732178	0.0499678	0	0	0.000251204	0	0	0	0.000916787	0.0437203	0.000814664	0	0.000541738	0.00122354	0.000502408	0.00135093	0	0	0.000861559	0	0.000374395	0	0.054311	0	0.0804481	0	0	0	0	7.57067	0	0.70719	1.41268	0.25653	3.47674	0	0.99505	10.3	0	0	4.68e-05	0.000238468	0.000325449	0.000147
SRR13436233	4.7	4	2	62	14	0.0046565	0.000267608	0.0183375	0.00565761	0.00406128	0.000753542	0.000519095	0.00704784	0.0100756	0.00025451	0.0192791	0.0136019	0.0231382	0.0145528	0.0100061	0.000633069	0	0.00208745	0.00661846	0.0051494	0.0142739	0.00492421	0.000163614	0.0104651	0	0	0	0.02402	0	38.4257	0	0.78596	0.32734	0.18462	0.48563	0.01797	0	6.05271	0	0.35341	0.000323728	0.000650079	0.000923512	0.000476307
SRR13436244	4.92	3	9	167	200	0	0.00356929	0	0	0	0.00795446	0.000489545	0	0	0.00147687	0	0	0	0	0	0.00914554	0	0	0.00115393	0.0035515	0	0	0.000595156	0	0.00233221	0	0.00085	0.00135	0.02433	0	0.06233	1.25904	3.26377	0.51057	0.81303	0.05819	0	25.1626	0	0	0.000168297	0.000465505	0.000457105	0.000312739
SRR13436255	6.63	28	9	117	200	7.53e-05	0.000274085	0.0041136	0	2.58e-05	0	0.000132915	0.00202723	0.00179151	0.00959359	0.00323976	0.0034263	0.00707603	0.00269506	0.000813831	1.39e-05	0	0.00493871	0.00199372	0.00188704	0.00183865	2.38e-05	0.000209467	0.00320696	0.000393997	0.5099	0	0.62952	0	18.4317	0	0.68586	0	0.63884	0.51441	0.20281	0	3.05	0	0	9.85e-05	0.000238077	0.000416434	0.000159887
SRR13436266	4.62	18	0	83	13	0	0.00228133	0.00160927	0	0	0.000370163	0.0224573	0	0.000128133	0.0044785	0.00034158	0.000153497	0.00015143	0.000399016	0.000140436	0.000755244	0.0236332	0.0101978	0.000963315	0	0.000287797	3.24e-05	0.00258083	5.81e-05	0.00722809	0	0	0.10805	0.13009	0.59281	0.0503	1.17392	0.23897	1.14971	1.68674	0.03608	0.35589	19.9	0	0	6.37e-05	0.000421427	0.000379045	0.000311038
SRR13436271	6.27	11	11	129	7250	0	0	0	0	0	0.00302851	0.00137467	0	0	0.000375511	0	0	0	8.68e-05	0	0.00298895	0	0.0046435	0.00293263	0.00758148	0	0.000271074	0.000144427	0	0	0	0.80777	0.09965	0.12349	0	0.04562	3.72368	0	0.62305	0.91174	0.0372	0	6.92	0	0	0.000132356	0.000413538	0.000401607	0.000293178
SRR13436272	5.27	11	6	44	250	0.00336018	0.000249596	0	0.00578421	0.00644654	0.000248056	0.0033891	5.72e-05	5.72e-05	0.000101734	0.000101734	6.86e-05	0.00076108	3.82e-05	4.71e-05	0.000253054	0	0.00502313	0.00270321	0.00370125	0.000105196	0.00520756	0.000330636	0.000311512	0.00071759	0	0	0	0	1.50698	0.03118	0.6339	0.01327	0.28497	0.87624	0	0	13.044	0	0	0.000432076	0.000620665	0.00127634	0.000407728
SRR13436273	6.25	8	15	462	53	6.44e-05	0.000527416	0.00906175	0.000285905	0.000243053	0	7.58e-05	0.0025536	0.00290304	0.000525487	0.00795396	0.00634359	0.00938723	0.00236769	0.0015688	0.000190124	0.00450711	0.000109708	0.00219768	0.00260701	0.00796943	0.000122266	0.000764345	0.00442488	0.00101088	0	0	0.44867	0	20.9401	0	0.79266	0.09994	0.27843	0.40954	0.04956	0.40283	49.3226	0	0	0.000333267	0.000531116	0.00071959	0.000408791
SRR13436274	5.42	21	12	584	250	3.56e-05	0	5.89e-05	2.63e-05	2.44e-05	0.000578706	0.000209171	2.97e-05	0.000118709	0.00180644	5.27e-05	0.000159984	0.000105219	4.95e-05	8.54e-05	0.000603487	0	0.000242249	0.000460176	6.85e-05	8.18e-05	4.5e-05	0.000197786	4.04e-05	0	0	0	0.58459	0	0.07327	0.01376	0.00199	0.27074	0.0154	0.01132	0.01732	0	3.78314	0	0	0.000209842	0.000492009	0.000301792	0.000369113
SRR13436275	5.05	10	3	851	250	0.0242414	0	0.0778681	0.025196	0.0289115	0	0	0.0182783	0.0520647	0	0.0565402	0.0703432	0.0966737	0.0471208	0.0129953	0	0	0.00086031	0.0253838	0.000834436	0.0364492	0.02034	0	0.0557153	0	0.25605	0	0	0	69.0093	0.05188	0.0344	0.00523	0.03665	0.06648	0	0	0.17358	0.267	0	0.000545582	0.000741084	0.0014918	0.000486814
SRR13436276	4.13	4	2	109	67.5	0.000118446	0.000344893	0	0.000210332	0.00112161	0	0.000111501	0	0	0.00247766	3.51e-05	0.00762795	0	0	0	0	0	0.0117835	0.00401405	0.00136993	2.42e-05	0	0.00180992	0	0.000247891	0	0	0.10532	0	0	0.58305	1.32922	0.14026	1.9524	0.22435	0	0	17.8	0	0	0.000226651	0.00046515	0.000652116	0.000242124
SRR13436277	6.31	15	8	83	178	0.010103	0.000445728	0.0622344	0.0134101	0.00974755	0.000110744	0	0.0194739	0.028802	0.00120361	0.0559336	0.0545258	0.0738915	0.0349431	0.00871818	4.52e-05	0	0.000521527	0.0163194	0.00318681	0.0258463	0.00922213	0.000340643	0.0181144	0	0.70968	0	0	0	65.2597	0	0.39662	0	0.10335	0.53397	0	0	1.3063	0	0	0.000390686	0.000643349	0.000852761	0.000460258
SRR13436278	6.19	11	15	69	0	4.81e-05	0	0.0811835	0.00014244	0.000891667	8.7e-05	0	0.00867788	0.0708894	0	0.0885006	0.0950531	0.128766	0.0646232	0.0174205	0	0	0.000327943	0.0288261	0.006958	0.0398067	0.000304569	0	0.050148	0	0.22228	0	0.08561	0	68.4638	0.04711	0.03626	0	0.13263	0.04738	0	0	0.15267	0.86436	0	0.000713408	0.000972456	0.00166857	0.000668047
SRR13436279	5.41	4	4	180	11.2	0	0	0	0	0	0	0.000240431	0	4.26e-05	0	0	0	0	0	0	0	0	0.00391574	0.00174313	0.000196932	0	0	0	0	0	0	0	0.07246	0	0	0	0.54543	0	0.40653	1.59398	0.15663	0	2.03804	0	0	0.000201459	0.000461336	0.00061999	0.00033878
SRR13436280	5.92	7	3	10	250	0	0	0	0	0	0	0.000491536	0	0	3.1e-05	0	0	0	0	0	0	0	0.00683121	0.00174495	0.0440855	0	0	0	0	0	0	0.02277	0	0	0	0	0.23961	0	0.57943	0.30911	0	0	6.40532	0	0	0.000284766	0.000454219	0.000496432	0.000296473
SRR13436281	6.9	9	11	10.7	41	0	0	0	0	0	0	0.00150284	0	0	0	0	0	0	0	3.98e-05	0	0	0.000197784	0.0184781	0.00794519	2.97e-05	0	0	0	0	0	0	0.30194	0	0	0.02027	0.32472	0	0.27991	0.16355	0	0	4.63059	0	0.15072	0.000283619	0.000489946	0.000709172	0.000397543
SRR13436282	4.96	2	1	77	2885.8	0.00574728	0.00462624	0	0.00569168	0.00596103	0.00875559	0.00327739	0	0	0.00778848	0	0	0	0	0	0.00809184	0	0.00459397	0.00351148	0.00536888	0	0.00334328	0.0116089	5.02e-05	0.00150353	0	0.00696	0	0.53706	0.00478	0	0.78408	0.78249	0.18748	0.04822	0.04795	0	26.5	0	0	0.000222199	0.000327675	0.000409829	0.00030741
SRR13436283	7.36	21	22	720	29.7	0.0215234	0	0.00241705	0.0238477	0.0218566	0.001027	0.00025454	0.00214428	0.000428856	0	0.00848414	0.003434	0.00368118	0.00864552	0.00936976	0.00103771	0	0.00386915	0.00843162	0.0056813	0.00814377	0.0193529	0.000120342	0.00227236	0	0	0	1.58525	0	9.12807	0	0.32714	0	0.15027	0.40024	0	0	8.24654	0	0	0.00040395	0.000632754	0.000846206	0.000425876
SRR13436293	7.1	24	20	226	250	0.00234338	0	0.0170683	0.00298224	0.00225118	0	0.000275747	0.00258212	0.0123433	0	0.0127762	0.0133807	0.0210838	0.00925487	0.00189742	0	0	0.00095806	0.00518404	0.00356856	0.00516455	0.0022541	1.74e-05	0.0102459	0.000245218	0	0	0.69253	0	38.5663	0.08111	0.31137	0	0.07576	0.28658	0	0	1.7279	0	0	0.000221933	0.000519175	0.000806776	0.000417668
SRR13436304	4.25	5	4	22.9	250	0.000100465	0.000274251	0.0486448	0	0.000361922	0	0	0.00230627	0.0275494	0.000484395	0.0358825	0.0340577	0.0458642	0.0248754	0.00727291	0	0	0	0.0142453	0.00087147	0.0164134	0.000445042	0.000204936	0.0142618	0.000262824	0.08826	0	3.55033	0	36.716	0.21616	0.08382	0.02655	0.06686	0.17598	0	0	3.19051	0	0	0.000495537	0.00053839	0.00125276	0.000505437
SRR13436315	7.79	25	20	253	15	0	0	0	0	0	0.00106612	0.00195846	0	0	5.14e-05	0	6.93e-05	0	7.73e-05	0	0.00209844	0.0116478	0.000354401	0.0033457	0.000534711	3.55e-05	8.78e-05	0	0	0	0.01349	0.36288	0.14467	0.44079	0.03365	0	0.72592	1.95183	0.43212	0.41172	0.0767	0	27	0	0	0.000138333	0.000256238	0.000377548	0.000186155
SRR13436326	4.83	8	4	8	114	0	0	0	0	0	0.000742738	0.000422824	0	0	0.000152308	0	0.000359328	0	0	0	0.000757705	0	0.00717045	0.00597994	0.00158321	2.62e-05	0.000194909	0.000475964	0	0	0	1.28226	0.05223	0	0	0.08721	0.94436	0.39477	0.57384	0.96821	0.03847	0	6.74319	0	0	0.000180875	0.000478889	0.00057791	0.000359437
SRR13436327	6.04	12	12	150	10	0.00202077	0.000175121	0.0163273	0.00085438	0.00158471	0.00391591	0.000566155	0.00471917	0.00678757	0.00208782	0.0177019	0.0120765	0.017408	0.00929991	0.0051668	0.0033734	0	0.031473	0.00549171	0.00588932	0.00723315	0.00103522	7.14e-05	0.00617439	0.00641929	0	0	0	0	34.5855	0	1.46669	0	0.36614	0.63227	0.04005	0.80373	2.83719	0	0	0.000221634	0.00045519	0.000783362	0.000362191
SRR13436328	6.45	12	10	219	9	2.99e-05	0.0585918	9.91e-05	0.000177193	4.11e-05	0.000270712	0.000211351	0.000187416	0.000324854	0.0474193	0.000444105	0.00038916	0.000487282	0.000333501	0.000164329	0.000375587	0	0.000101989	0.000176126	0.000461635	0.000306146	1.89e-05	0.0586107	0.000237975	0.0353975	0	0	0.04128	0	6.87896	0	1.17037	1.35256	0.63438	3.73503	0.10086	1.17901	9.18	0	0	5.94e-05	0.00031884	0.000445696	0.000167
SRR13436248	4.97	12	16	16	26	0	0	0	0	0	0	0.000157749	0.000111907	0.000279768	0	0	0	0	0	0.000229973	0	0	0.00182695	0.00914942	0	0	4.24e-05	0	0	0	0	0	0	0.0884	0	0.00974	0.01925	0	0.05707	0	0	0	0.82381	0	0	0.00032324	0.000415316	0.000539171	0.00041205
SRR13436249	7.42	14	20	650	250	4.65e-05	0	0.0440756	0	0.000414507	0.000168086	0.000109357	0.0158841	0.0204225	0	0.0420168	0.039358	0.0466554	0.0304913	0.0092467	0.000137179	0	0.00023747	0.00967811	0.00232888	0.0196502	0.000455793	0	0.013958	0	0	0.10417	0.02646	0	53.2651	0	0.45421	0	0.22772	0.98289	0	0	3.77119	0	0	0.000353418	0.000687048	0.00109383	0.000515867
SRR13436250	4.15	7	0	129	250	6.27e-05	0	0	0	0	0	0.0002213	0	0	0	0	0	0	0	0	0	0	0.000747531	0.002213	0.0223557	0	0	6.98e-05	0	0	0	0	0.75859	0	0	0	1.3702	0	0.67098	1.41245	0	0	1.97452	0	0.03989	0.000282438	0.000435435	0.000522611	0.00038937
SRR13436251	5.42	7	11	239	250	0	0.000449683	0.00278143	0	0	0	0.000755974	0.00150574	0.00144385	0.00080647	0.00269434	0.0023227	0.00343713	0.00178933	0.000525614	0	0	0.000673479	0.00133749	0.00304838	0.00137722	0	0.000751484	0.00115053	0	3.94496	0.24366	0.19183	0.15935	4.68808	0.04066	0.93907	5.61913	0.77998	0.62355	0.14819	0	3.47	0	0	0.000174053	0.00035983	0.000356071	0.000319504
SRR13436252	6.54	7	14	40	234	0	0	0	0	3.88e-05	0	0.000266259	0	0	0	0	0	0	0	0	0	0	0.0013491	0.0103841	0	0	0	0	0	0	1.02424	0	0.64614	0.09582	0	0	0.0881	0	0.03557	1.54521	0	0	0.08487	0	0.04231	0.000288854	0.000419757	0.000641875	0.000352456
SRR13436253	5.49	3	6	6	250	0.00105565	0	0	0.000986617	0.00121999	0.000854155	0.00333429	4.64e-05	0	0.000865476	0.000144246	5.56e-05	0	0.000216643	0.000876865	0.00110715	0.00290329	0.0280153	0.000523026	0.00508724	0.000369336	0.000632884	0.000412131	0	0	0	0.22166	0.43769	0	0.28068	0	2.50815	10.268	0.77289	0.97742	0.07924	0	2.82	0	0	0.0001121	0.00047684	0.000453408	0.000374822
SRR13436254	5.22	4	6	155	250	0	0	0	0	0	9.22e-05	6e-05	0	0	0	0	0	0	0	0	0.000150461	0	0.000694571	0.00290869	0.0120842	0	0	3.78e-05	0	0	2.94904	0	0.082	0	0	0	0.81829	0	0.13007	0.26	0	0	1.28601	0	0	0.00024786	0.00047706	0.000551048	0.000362265
SRR13436256	6.71	7	11	629	250	0.043195	0.000116372	0	0.0454205	0.0421449	0	0.00601958	0.000240204	2.67e-05	0.000640342	0.000450611	0.0010551	0.000189252	0.015174	0.0411138	0	0.000119337	0.00043572	0.00812643	0.000739577	0.00518263	0.0461519	0.000142298	0.0003631	0	0	0	0.25244	0	15.1314	0	1.38744	0.01107	0.24717	0.65123	0	0	12.8843	0	0	0.000404438	0.000608756	0.00102826	0.000397597
SRR13436257	4.07	8	3	650	250	0.0121846	0.000655154	0.0288798	0.0118429	0.000551057	0.000400683	6.52e-05	0.0100787	0.0165513	0.000965444	0.0241977	0.0268061	0.0414707	0.00683352	0.0048835	0.000204379	0	0.00169824	0.0116657	0.00352311	0.0271877	0.00855195	0.000985985	0.0239012	0.000869339	0.43566	0.00689	0.73447	0	43.2835	0	0.69362	0.63114	0.73699	0.55139	0	0	7.96829	0	0	0.000288141	0.000489838	0.000818587	0.000367482
SRR13436258	5.32	2	3	17	250	5.14e-05	0.00130947	0	0	0.000176333	0.000185912	0.00139098	0.00015016	4.29e-05	0.00156307	0.0065954	0.00264687	0	0.00241915	0.00521947	0.000303453	0	0.00437758	0.00175384	0.00341797	0.0118132	0.000390295	0.00156307	0.00207205	0.000806725	6.94339	0	0.0618	0	11.1311	0	0.22797	0	0.11254	0.75716	0	0	0.97554	0	0	0.00030138	0.000567266	0.000750139	0.000440197
SRR13436259	5.83	20	11	129	250	0.0284363	0	0	0.0263813	0.0239707	0	0.00125572	0.000104801	2.62e-05	0	0	0	0	0.000192318	0	2.32e-05	0	0.000534669	0.00731272	0.00121004	0.000192593	0.0259602	0	0	0	0.30271	0.29819	2.92497	0	0.02425	0	0.59426	0.01207	0.23164	0.08078	0	0	5.24449	0	0	0.000244461	0.000535213	0.000583012	0.000370139
SRR13436260	7.42	16	16	455	250	0.0360383	9.75e-05	0.00159557	0.0389075	0.0267498	0.00276024	0.0011342	0.000290552	0.000983406	9.93e-05	0.00178744	0.00131194	0.00142635	0.00123788	0.000973722	0.00173892	0	0.000820978	0.00916813	0	0.00164291	0.0231958	0.000119163	0.000547318	0	0	0.94374	0.03672	0	12.2765	0	1.28645	0.76159	0.96907	1.92013	0.07497	0	11.4105	0	0	0.000306443	0.000599947	0.000638146	0.000413003
SRR13436261	6.46	12	12	146	250	0.0119473	0.0232539	0.0159967	0.0116746	0.0125755	0.000853409	0.000488602	0.00463204	0.00686929	0.0125722	0.0170523	0.0125324	0.0171209	0.00977754	0.00567255	0.000961149	0	0.00321517	0.00897252	0.00167358	0.0127298	0.0085161	0.0167443	0.00576587	0.0061226	0	0	0	0	30.8598	0	0.32279	0.01157	0.10661	0.63088	0.01922	0	48.7856	0	0	0.000433957	0.0005013	0.00109125	0.000358732
SRR13436262	7.6	9	26	1310	250	0	0	0	0	0	0	0.00022926	0	0	0	0	0	0	0	0	0	0	0.00378359	0.00206334	0.00285429	0	0	0	0	0	0	0	0.64514	0	0	0.02364	0.24615	0.15447	0.13412	0.05644	0.03771	0	10.1199	0	0	0.000270608	0.000455181	0.00060065	0.00041534
SRR13436263	6.28	13	16	49.9	35	0.0308245	0	0.0951252	0.0308222	0.0299084	0	5.47e-05	0.00723806	0.0748256	0	0.0814406	0.0975877	0.116202	0.066454	0.0207206	0	0	0.000316798	0.0369553	0.000179241	0.0350186	0.0298778	0	0.05441	0	0.03755	0	0.05572	0	88.5477	0	0	0	0	0.04956	0	0	0.82401	0.679	0	0.000899772	0.00104896	0.00151033	0.00080415
SRR13436264	7.23	14	21	75	200	0	0.000201203	0.0298925	0	0.000252878	0	8.67e-05	0.00852142	0.0207652	0.00144883	0.0298514	0.0245072	0.035993	0.0153963	0.00384375	0.000108795	0	0.00113001	0.00836946	0.000852466	0.0165832	9.33e-05	0.0017222	0.0132672	0.00231384	0	0	1.38834	0	23.5292	1.10613	0.48085	0	0.10222	0.20685	0.02606	0	2.79867	0	0	0.00033246	0.000488851	0.000489498	0.00032216
SRR13436265	5.91	6	12	835	250	0.000133168	0	0.0220442	0	0.000182755	0.000240853	0.000313399	0.00294582	0.0142567	0.000246951	0.0131872	0.0155474	0.0244356	0.0114236	0.00290124	0.000196565	0	0.00215508	0.00646386	0.000641747	0.0107419	0	4.94e-05	0.0208324	0	0.34996	0	0.4548	0	19.5647	0	0.04309	0.86876	0.16961	0.24335	0	1.62853	39.3156	0	0	0.000165267	0.000415808	0.000793743	0.000250171
SRR13436267	4.69	10	5	124	0	0.0176121	0	0	0.0250768	0.0184324	0.0112426	0.00156739	0	6.18e-05	0.000109783	0	0	0	0	7.62e-05	0.0138722	0	0	0.00391846	0.00142646	7.57e-05	0.0166714	0.000164675	0	0	0	0.16613	0.00732	0	0	0.22627	0.12408	1.09653	0.05609	0.08933	0	0	23.7121	0	0	0.000196763	0.00030602	0.000356283	0.0002556
SRR13436268	5.91	3	11	15.1	0	0	0	0	0	0	0	0	0	0	0	5.18e-05	6.98e-05	0	0	0	0	0	0.00986904	0.00484594	0.0141277	0	0	0	0	0	0	0	2.44739	0	0	0.62472	0.19126	8.57097	0.46372	0.39021	0	0	2.39	0	0	0.00020271	0.000460172	0.000557522	0.000306186
SRR13436269	2.67	5	2	14	125	9.4e-05	0	0	0	0	0	0.000331864	0.00015695	0	0	0	0	0	0	0.000129015	0	0	0.00640575	0.00553107	0.00543646	0	0.000237967	0	0	0	0	0	0	0	0	0	1.64016	0	0.04358	1.65297	0.06596	0	14.0355	0	0	0.000249651	0.00044161	0.000579009	0.000389097
SRR13436270	5.85	19	7	64.5	250	0.0178385	0	0.0191303	0.018373	0.0137248	0	0.00244078	0.00207779	0.0166966	0	0.0175842	0.0214537	0.027099	0.0169848	0.00496127	0	0	0.00131243	0.0104256	0.00239903	0.0102732	0.0126014	0	0.0151097	0	0	0	0.00718	0	22.8519	2.02384	0.26405	0	0.34374	0.40555	0.07125	0	1.57074	0	0	0.000320334	0.000590594	0.00107483	0.000433455
[truncated: 23 more columns]
