# Supplementary material for: The Potential of Gut Microbiota Metabolic Capability to Detect Drug Response in Rheumatoid Arthritis Patients
Source: Front Microbiol. 2022 Apr 8;13:839015. doi: 10.3389/fmicb.2022.839015 (PMC9024311; doi:10.3389/fmicb.2022.839015)
Supplement: Supplementary file 2 [file Table_2.xlsx]

## Sheet: Sheet1
Supplementary Table S2.The taxonomy of each gene involved in MTX metabolism identified by CAT.
Gene ID	Taxonomy
k127_1000086_59	no support;no support;no support;no support;no support;no support;no support
k127_1000086_60	no support;no support;no support;no support;no support;no support;no support
k127_1000086_61	no support;no support;no support;no support;no support;no support;no support
k127_1009525_5	Bacteria;Firmicutes;Clostridia;Clostridiales;no support;no support;no support
k127_1014625_14	Bacteria;Bacteroidetes;Bacteroidia;Bacteroidales;Prevotellaceae;Prevotella;no support
k127_1021204_1	Bacteria;Firmicutes;Clostridia;Clostridiales;no support;no support;no support
k127_10303_4	Bacteria;Firmicutes;Negativicutes;no support;no support;no support;no support
k127_1036564_1	Bacteria;Firmicutes;no support;no support;no support;no support;no support
k127_1037523_2	Bacteria;Actinobacteria;Actinobacteria;Bifidobacteriales;Bifidobacteriaceae;Bifidobacterium;no support
k127_1042295_1	Bacteria;Bacteroidetes;Bacteroidia;Bacteroidales;Rikenellaceae;no support;no support
k127_1042295_2	Bacteria;Bacteroidetes;Bacteroidia;Bacteroidales;Rikenellaceae;no support;no support
k127_1043667_1	Bacteria;no support;no support;no support;no support;no support;no support
k127_1050782_2	Bacteria;Bacteroidetes;Bacteroidia;Bacteroidales;no support;no support;no support
k127_1069155_3	Bacteria;no support;no support;no support;no support;no support;no support
k127_10702_1	Bacteria;Bacteroidetes;Bacteroidia;Bacteroidales;Bacteroidaceae;Bacteroides;no support
k127_1073317_1	Bacteria;no support;no support;no support;no support;no support;no support
k127_1073317_2	Bacteria;no support;no support;no support;no support;no support;no support
k127_1075656_57	Bacteria;no support;no support;no support;no support;no support;no support
k127_1075656_58	Bacteria;no support;no support;no support;no support;no support;no support
k127_1078147_1	Bacteria;Bacteroidetes;Bacteroidia;Bacteroidales;Prevotellaceae;Prevotella;no support
k127_1082179_7	Bacteria;Firmicutes;Clostridia;Clostridiales;Lachnospiraceae;Coprococcus;Coprococcus catus
k127_1085616_2	Bacteria;Firmicutes;Clostridia;Clostridiales;no support;no support;no support
k127_1086458_3	Bacteria;Bacteroidetes;Bacteroidia;Bacteroidales;Tannerellaceae;Parabacteroides;no support
k127_1086521_1	Bacteria;Actinobacteria;Coriobacteriia;Coriobacteriales;Coriobacteriaceae;Collinsella;no support
k127_1089865_59	Bacteria;Firmicutes;Clostridia;Clostridiales;no support;no support;no support
k127_1091490_5	Bacteria;Bacteroidetes;Bacteroidia;Bacteroidales;Prevotellaceae;Prevotella;Prevotella sp. Marseille-P4119
k127_1094121_1	Bacteria;Firmicutes;Clostridia;Clostridiales;Ruminococcaceae;Ruminococcus;no support
k127_1095239_5	Bacteria;Firmicutes;Clostridia;Clostridiales;Lachnospiraceae;Coprococcus;no support
k127_1095239_6	Bacteria;Firmicutes;Clostridia;Clostridiales;Lachnospiraceae;Coprococcus;no support
k127_1097037_1	Bacteria;Firmicutes;Negativicutes;Veillonellales;Veillonellaceae;Dialister;no support
k127_1097290_1	Bacteria;Firmicutes;Clostridia;Clostridiales;Ruminococcaceae;no support;no support
k127_1098011_2	Bacteria;Firmicutes;Clostridia;no support;no support;no support;no support
k127_1098878_154	Bacteria;Firmicutes;no support;no support;no support;no support;no support
k127_1099935_2	Bacteria;Firmicutes;Clostridia;Clostridiales;Lachnospiraceae;NA;Lachnospiraceae bacterium AM48-27BH
k127_1100325_1	Bacteria;Firmicutes;Clostridia;Clostridiales;Lachnospiraceae;no support;no support
k127_1101357_3	Bacteria;no support;no support;no support;no support;no support;no support
k127_1101357_4	Bacteria;no support;no support;no support;no support;no support;no support
k127_1103091_1	Bacteria;Firmicutes;Clostridia;Clostridiales;no support;no support;no support
k127_1104529_7	Bacteria;Verrucomicrobia;Verrucomicrobiae;Verrucomicrobiales;Akkermansiaceae;Akkermansia;no support
k127_1110547_1	Bacteria;no support;no support;no support;no support;no support;no support
k127_1111347_19	Bacteria;Firmicutes;Clostridia;Clostridiales;Clostridiales Family XIII. Incertae Sedis;NA;Clostridiales Family XIII bacterium BX16
k127_1111347_9	Bacteria;Firmicutes;Clostridia;Clostridiales;Clostridiales Family XIII. Incertae Sedis;NA;Clostridiales Family XIII bacterium BX16
k127_1115660_4	Bacteria;Firmicutes;Clostridia;Clostridiales;NA;NA;Clostridiales bacterium
k127_1115711_3	Bacteria;Firmicutes;Clostridia;Clostridiales;NA;NA;Clostridiales bacterium
k127_1117154_8	Bacteria;Firmicutes;Clostridia;Clostridiales;Clostridiaceae;Clostridium;Clostridium sp. CAG:452
k127_111797_1	Bacteria;Proteobacteria;Deltaproteobacteria;Desulfovibrionales;Desulfovibrionaceae;Bilophila;no support
k127_1119910_1	Bacteria;Firmicutes;Clostridia;Clostridiales;no support;no support;no support
k127_1121539_14	Bacteria;Proteobacteria;Betaproteobacteria;Burkholderiales;no support;no support;no support
k127_1121539_15	Bacteria;Proteobacteria;Betaproteobacteria;Burkholderiales;no support;no support;no support
k127_1125518_47	Bacteria;Spirochaetes;Spirochaetia;Spirochaetales;Spirochaetaceae;Treponema;no support
k127_1125626_6	Bacteria;Firmicutes;no support;no support;no support;no support;no support
k127_11265_1	Bacteria;Bacteroidetes;Bacteroidia;Bacteroidales;Rikenellaceae;Alistipes;no support
k127_1131268_1	Bacteria;no support;no support;no support;no support;no support;no support
k127_1132485_1	Bacteria;no support;no support;no support;no support;no support;no support
k127_1135192_3	Bacteria;Firmicutes;Clostridia;Clostridiales;no support;no support;no support
k127_1136033_2	Bacteria;Proteobacteria;Deltaproteobacteria;Desulfovibrionales;Desulfovibrionaceae;Desulfovibrio;Desulfovibrio sp.
k127_1146049_3	Bacteria;no support;no support;no support;no support;no support;no support
k127_1146049_4	Bacteria;no support;no support;no support;no support;no support;no support
k127_1146805_10	Bacteria;Firmicutes;Clostridia;Clostridiales;Clostridiaceae;Clostridium;Clostridium sp. CAG:609
k127_1146805_9	Bacteria;Firmicutes;Clostridia;Clostridiales;Clostridiaceae;Clostridium;Clostridium sp. CAG:609
k127_11554_14	Bacteria;Firmicutes;Clostridia;Clostridiales;Lachnospiraceae;Coprococcus;no support
k127_1156951_1	Bacteria;Firmicutes;Clostridia;NA;NA;Candidatus Avimicrobium;Candidatus Avimicrobium caecorum
k127_1163832_1	Bacteria;Firmicutes;Clostridia;Clostridiales;Eubacteriaceae;Eubacterium;Eubacterium sp. CAG:38
k127_1172120_4	Bacteria;Bacteroidetes;Bacteroidia;Bacteroidales;Rikenellaceae;Alistipes;no support
k127_117269_1	Bacteria;Bacteroidetes;Bacteroidia;Bacteroidales;no support;no support;no support
k127_1188852_1	Bacteria;Firmicutes;Clostridia;NA;NA;NA;Clostridia bacterium
k127_11894_1	Bacteria;Firmicutes;Clostridia;Clostridiales;Lachnospiraceae;Roseburia;no support
k127_1192863_1	Bacteria;Firmicutes;Clostridia;Clostridiales;Ruminococcaceae;no support;no support
k127_11984_21	Bacteria;Bacteroidetes;Bacteroidia;Bacteroidales;Prevotellaceae;NA;Prevotellaceae bacterium
k127_1200480_1	Bacteria;Firmicutes;Clostridia;Clostridiales;Lachnospiraceae;no support;no support
k127_1211113_2	Bacteria;Firmicutes;no support;no support;no support;no support;no support
k127_1211703_2	Bacteria;Firmicutes;Clostridia;Clostridiales;Ruminococcaceae;Ruminococcus;no support
k127_1214905_1	Bacteria;Proteobacteria;Gammaproteobacteria;Pasteurellales;Pasteurellaceae;no support;no support
k127_1216197_34	Bacteria;Bacteroidetes;Bacteroidia;Bacteroidales;Bacteroidaceae;Bacteroides;no support
k127_1216793_1	Bacteria;Bacteroidetes;Bacteroidia;Bacteroidales;Prevotellaceae;Prevotella;Prevotella sp.
k127_1217800_7	Bacteria;Bacteroidetes;Bacteroidia;Bacteroidales;Rikenellaceae;Alistipes;Alistipes ihumii
k127_1219318_2	Bacteria;Firmicutes;Clostridia;Clostridiales;Ruminococcaceae;NA;Ruminococcaceae bacterium
k127_1221375_2	Bacteria;Firmicutes;no support;no support;no support;no support;no support
k127_1223397_1	no support;no support;no support;no support;no support;no support;no support
k127_1224306_6	Bacteria;Firmicutes;Clostridia;Clostridiales;Lachnospiraceae;Roseburia;no support
k127_1225665_11	Bacteria;Firmicutes;Clostridia;Clostridiales;Eubacteriaceae;Eubacterium;Eubacterium ventriosum
k127_1226765_6	Bacteria;Firmicutes;Clostridia;Clostridiales;Clostridiaceae;Clostridium;Clostridium sp. CAG:628
k127_1227495_1	Bacteria;Bacteroidetes;Bacteroidia;Bacteroidales;no support;no support;no support
k127_1231427_17	Bacteria;Bacteroidetes;Bacteroidia;Bacteroidales;Prevotellaceae;Prevotella;no support
k127_1231427_23	Bacteria;Bacteroidetes;Bacteroidia;Bacteroidales;Prevotellaceae;Prevotella;no support
k127_1231427_6	Bacteria;Bacteroidetes;Bacteroidia;Bacteroidales;Prevotellaceae;Prevotella;no support
k127_1233807_3	Bacteria;Firmicutes;Clostridia;Clostridiales;no support;no support;no support
k127_1234182_36	Bacteria;Firmicutes;Clostridia;Clostridiales;no support;no support;no support
k127_1234182_8	Bacteria;Firmicutes;Clostridia;Clostridiales;no support;no support;no support
k127_1234886_8	Bacteria;no support;no support;no support;no support;no support;no support
k127_1238393_28	Bacteria;no support;no support;no support;no support;no support;no support
k127_1238393_29	Bacteria;no support;no support;no support;no support;no support;no support
k127_1239887_1	Bacteria;Bacteroidetes;Bacteroidia;Bacteroidales;Prevotellaceae;Prevotella;no support
k127_1245463_2	Bacteria;Firmicutes;no support;no support;no support;no support;no support
k127_1246603_1	Bacteria;Proteobacteria;Deltaproteobacteria;Desulfovibrionales;Desulfovibrionaceae;Desulfovibrio;no support
k127_1247297_3	Bacteria;Firmicutes;Negativicutes;Veillonellales;Veillonellaceae;Megasphaera;no support
k127_1247879_3	Bacteria;Firmicutes;no support;no support;no support;no support;no support
k127_1253424_5	Bacteria;Bacteroidetes;Bacteroidia;Bacteroidales;Prevotellaceae;Prevotella;Prevotella sp. CAG:732
k127_1257705_1	Bacteria;no support;no support;no support;no support;no support;no support
k127_1260691_5	Bacteria;Firmicutes;Clostridia;Clostridiales;Lachnospiraceae;Roseburia;no support
k127_1271753_1	Bacteria;Firmicutes;Clostridia;Clostridiales;no support;no support;no support
k127_1276631_7	Bacteria;Firmicutes;Negativicutes;Veillonellales;Veillonellaceae;Dialister;no support
k127_1282597_1	Bacteria;Firmicutes;Clostridia;Clostridiales;Lachnospiraceae;no support;no support
k127_1282834_2	Bacteria;no support;no support;no support;no support;no support;no support
k127_1283254_40	Bacteria;Firmicutes;Clostridia;Clostridiales;Clostridiaceae;Clostridium;Clostridium sp. CAG:413
k127_1286187_4	Bacteria;Firmicutes;Clostridia;Clostridiales;NA;NA;Clostridiales bacterium
k127_1286342_1	Bacteria;Firmicutes;Clostridia;Clostridiales;no support;no support;no support
k127_1291500_7	Bacteria;Bacteroidetes;Bacteroidia;Bacteroidales;Bacteroidaceae;Bacteroides;no support
k127_12922_1	Bacteria;Firmicutes;no support;no support;no support;no support;no support
k127_12922_2	Bacteria;Firmicutes;no support;no support;no support;no support;no support
k127_1292717_1	Bacteria;Firmicutes;no support;no support;no support;no support;no support
k127_1293243_43	Bacteria;Firmicutes;Clostridia;Clostridiales;Clostridiaceae;Clostridium;Clostridium sp. CAG:413
k127_1293243_45	Bacteria;Firmicutes;Clostridia;Clostridiales;Clostridiaceae;Clostridium;Clostridium sp. CAG:413
k127_1298835_1	Eukaryota;NA;Bigyra;Opalinata;Blastocystidae;Blastocystis;no support
k127_1298835_2	Eukaryota;NA;Bigyra;Opalinata;Blastocystidae;Blastocystis;no support
k127_1304331_4	Bacteria;Bacteroidetes;Bacteroidia;Bacteroidales;no support;no support;no support
k127_1310858_8	Bacteria;Bacteroidetes;Bacteroidia;Bacteroidales;Rikenellaceae;Alistipes;Alistipes indistinctus
k127_1318820_11	Bacteria;Bacteroidetes;Bacteroidia;Bacteroidales;no support;no support;no support
k127_1318820_12	Bacteria;Bacteroidetes;Bacteroidia;Bacteroidales;no support;no support;no support
k127_1319688_6	Bacteria;Firmicutes;Clostridia;Clostridiales;Clostridiaceae;Clostridium;Clostridium sp. CAG:780
k127_1350060_11	Bacteria;Bacteroidetes;Bacteroidia;Bacteroidales;no support;no support;no support
k127_1354391_1	Bacteria;Bacteroidetes;Bacteroidia;Bacteroidales;Odoribacteraceae;no support;no support
k127_1358101_1	Bacteria;Proteobacteria;Betaproteobacteria;Burkholderiales;Sutterellaceae;Sutterella;Sutterella sp.
k127_136480_2	Bacteria;Firmicutes;Clostridia;Clostridiales;Lachnospiraceae;Coprococcus;Coprococcus catus
k127_1366154_15	Bacteria;Firmicutes;Clostridia;Clostridiales;Clostridiaceae;no support;no support
k127_1367837_7	Bacteria;Bacteroidetes;Bacteroidia;Bacteroidales;Tannerellaceae;Parabacteroides;Parabacteroides sp. CAG:409
k127_1367837_8	Bacteria;Bacteroidetes;Bacteroidia;Bacteroidales;Tannerellaceae;Parabacteroides;Parabacteroides sp. CAG:409
k127_1371133_2	Bacteria;Firmicutes;Clostridia;Clostridiales;no support;no support;no support
k127_1371213_5	Bacteria;Bacteroidetes;Bacteroidia;Bacteroidales;Prevotellaceae;no support;no support
k127_1372732_2	Bacteria;no support;no support;no support;no support;no support;no support
k127_1372877_1	Bacteria;Firmicutes;Clostridia;Clostridiales;Clostridiaceae;Clostridium;no support
k127_1374258_6	Bacteria;Firmicutes;Clostridia;Clostridiales;no support;no support;no support
k127_1382519_1	Bacteria;no support;no support;no support;no support;no support;no support
k127_1382707_1	Bacteria;Firmicutes;NA;NA;NA;NA;Firmicutes bacterium CAG:129
k127_1382707_2	Bacteria;Firmicutes;NA;NA;NA;NA;Firmicutes bacterium CAG:129
k127_1386179_4	Bacteria;Bacteroidetes;Bacteroidia;Bacteroidales;Bacteroidaceae;Bacteroides;Bacteroides sp. CAG:530
k127_1389124_86	Bacteria;Proteobacteria;Gammaproteobacteria;Aeromonadales;Succinivibrionaceae;no support;no support
k127_1391252_2	Bacteria;Firmicutes;Clostridia;Clostridiales;NA;NA;Clostridiales bacterium
k127_1392103_2	Bacteria;Firmicutes;Clostridia;Clostridiales;NA;NA;Clostridiales bacterium
k127_1392704_1	Bacteria;Bacteroidetes;Bacteroidia;Bacteroidales;no support;no support;no support
k127_1395914_3	Bacteria;Bacteroidetes;Bacteroidia;Bacteroidales;Bacteroidaceae;Bacteroides;no support
k127_1395914_4	Bacteria;Bacteroidetes;Bacteroidia;Bacteroidales;Bacteroidaceae;Bacteroides;no support
k127_1396075_1	Bacteria;NA;NA;NA;NA;NA;bacterium
k127_1397220_4	Bacteria;Firmicutes;Clostridia;Clostridiales;no support;no support;no support
k127_1400898_1	Bacteria;Firmicutes;Clostridia;Clostridiales;Lachnospiraceae;Roseburia;Roseburia intestinalis
k127_1401106_1	Bacteria;Firmicutes;Clostridia;Clostridiales;Lachnospiraceae;Roseburia;no support
k127_1402266_7	Bacteria;Firmicutes;Clostridia;Clostridiales;Clostridiaceae;Clostridium;no support
k127_1402692_7	Bacteria;Firmicutes;Clostridia;Clostridiales;Lachnospiraceae;Roseburia;no support
k127_1408656_2	Bacteria;Firmicutes;no support;no support;no support;no support;no support
k127_1409811_3	Bacteria;Bacteroidetes;Bacteroidia;Bacteroidales;Prevotellaceae;Prevotella;no support
k127_1409811_4	Bacteria;Bacteroidetes;Bacteroidia;Bacteroidales;Prevotellaceae;Prevotella;no support
k127_1416300_1	Bacteria;no support;no support;no support;no support;no support;no support
k127_1419226_2	Bacteria;Firmicutes;Clostridia;Clostridiales;no support;no support;no support
k127_142000_1	Bacteria;no support;no support;no support;no support;no support;no support
k127_1421549_2	Bacteria;Firmicutes;Clostridia;Clostridiales;no support;no support;no support
k127_1422282_1	Bacteria;Proteobacteria;Betaproteobacteria;Burkholderiales;Sutterellaceae;Sutterella;no support
k127_1428467_15	Bacteria;Bacteroidetes;Bacteroidia;Bacteroidales;Bacteroidaceae;Bacteroides;no support
k127_1429213_1	Bacteria;Firmicutes;Clostridia;Clostridiales;NA;NA;Clostridiales bacterium
k127_1431309_49	Bacteria;Bacteroidetes;Bacteroidia;Bacteroidales;Prevotellaceae;Prevotella;no support
k127_1434915_16	Bacteria;Bacteroidetes;Bacteroidia;Bacteroidales;Prevotellaceae;Prevotella;no support
k127_1434915_7	Bacteria;Bacteroidetes;Bacteroidia;Bacteroidales;Prevotellaceae;Prevotella;no support
k127_1435134_6	Bacteria;Bacteroidetes;Bacteroidia;Bacteroidales;no support;no support;no support
k127_1435573_1	Bacteria;no support;no support;no support;no support;no support;no support
k127_1437959_1	Bacteria;Firmicutes;no support;no support;no support;no support;no support
k127_1441188_25	Bacteria;Bacteroidetes;Bacteroidia;Bacteroidales;Bacteroidaceae;Bacteroides;no support
k127_144328_3	Bacteria;Firmicutes;Clostridia;Clostridiales;Lachnospiraceae;no support;no support
k127_1445048_3	Bacteria;Firmicutes;Bacilli;Lactobacillales;Streptococcaceae;Streptococcus;no support
k127_14471_1	Bacteria;Firmicutes;Clostridia;Clostridiales;no support;no support;no support
k127_1451721_1	Bacteria;Firmicutes;no support;no support;no support;no support;no support
k127_1454775_9	Bacteria;Firmicutes;no support;no support;no support;no support;no support
k127_1455662_5	Bacteria;Bacteroidetes;Bacteroidia;Bacteroidales;Bacteroidaceae;Bacteroides;no support
k127_1459555_6	Bacteria;Firmicutes;no support;no support;no support;no support;no support
k127_1459555_8	Bacteria;Firmicutes;no support;no support;no support;no support;no support
k127_1460590_1	Bacteria;Firmicutes;no support;no support;no support;no support;no support
k127_1460590_2	Bacteria;Firmicutes;no support;no support;no support;no support;no support
k127_1465107_4	Bacteria;Firmicutes;Clostridia;Clostridiales;no support;no support;no support
k127_1465626_4	Bacteria;Verrucomicrobia;Opitutae;no support;no support;no support;no support
k127_1477014_3	Bacteria;Firmicutes;Clostridia;Clostridiales;no support;no support;no support
k127_1478743_1	Bacteria;Firmicutes;Clostridia;Clostridiales;no support;no support;no support
k127_1479041_3	Bacteria;Firmicutes;no support;no support;no support;no support;no support
k127_1488461_26	Bacteria;Proteobacteria;Betaproteobacteria;Burkholderiales;Sutterellaceae;Sutterella;no support
k127_1490339_7	Bacteria;Bacteroidetes;Bacteroidia;Bacteroidales;Rikenellaceae;Alistipes;no support
k127_1504450_1	Bacteria;Bacteroidetes;Bacteroidia;Bacteroidales;Prevotellaceae;Prevotella;Prevotella sp. CAG:873
k127_1504450_2	Bacteria;Bacteroidetes;Bacteroidia;Bacteroidales;Prevotellaceae;Prevotella;Prevotella sp. CAG:873
k127_1512191_39	Bacteria;Bacteroidetes;Bacteroidia;Bacteroidales;Tannerellaceae;Parabacteroides;Parabacteroides sp. CAG:409
k127_1514599_29	Bacteria;Firmicutes;Clostridia;Clostridiales;Clostridiaceae;Clostridium;Clostridium sp. CAG:533
k127_152159_2	Bacteria;Firmicutes;no support;no support;no support;no support;no support
k127_152159_3	Bacteria;Firmicutes;no support;no support;no support;no support;no support
k127_1523243_17	Bacteria;Firmicutes;Clostridia;Clostridiales;Lachnospiraceae;Butyrivibrio;no support
k127_1523636_8	Bacteria;Firmicutes;Clostridia;Clostridiales;NA;NA;Clostridiales bacterium
k127_152556_45	Bacteria;Bacteroidetes;Bacteroidia;Bacteroidales;Odoribacteraceae;Odoribacter;no support
k127_1525788_1	Bacteria;no support;no support;no support;no support;no support;no support
k127_1525788_2	Bacteria;no support;no support;no support;no support;no support;no support
k127_1526231_2	Bacteria;Firmicutes;Clostridia;Clostridiales;Ruminococcaceae;Ruminococcus;Ruminococcus sp.
k127_1526377_8	Bacteria;Tenericutes;Mollicutes;Mycoplasmatales;Mycoplasmataceae;Mycoplasma;Mycoplasma sp. CAG:472
k127_1526377_9	Bacteria;Tenericutes;Mollicutes;Mycoplasmatales;Mycoplasmataceae;Mycoplasma;Mycoplasma sp. CAG:472
k127_1528441_3	Bacteria;Firmicutes;Clostridia;Clostridiales;Lachnospiraceae;Mediterraneibacter;[Ruminococcus] lactaris
k127_1528441_4	Bacteria;Firmicutes;Clostridia;Clostridiales;Lachnospiraceae;Mediterraneibacter;[Ruminococcus] lactaris
k127_1531772_39	Bacteria;Bacteroidetes;Bacteroidia;Bacteroidales;Bacteroidaceae;Bacteroides;no support
k127_1531772_7	Bacteria;Bacteroidetes;Bacteroidia;Bacteroidales;Bacteroidaceae;Bacteroides;no support
k127_1533354_9	Bacteria;Firmicutes;Negativicutes;Veillonellales;Veillonellaceae;Dialister;no support
k127_1533547_1	Bacteria;no support;no support;no support;no support;no support;no support
k127_1533780_1	Bacteria;Actinobacteria;no support;no support;no support;no support;no support
k127_1535532_9	Bacteria;Firmicutes;Clostridia;Clostridiales;Clostridiaceae;Clostridium;Clostridium sp. CAG:465
k127_1538636_11	Bacteria;no support;no support;no support;no support;no support;no support
k127_1544105_1	Bacteria;Bacteroidetes;Bacteroidia;Bacteroidales;Prevotellaceae;NA;Prevotellaceae bacterium
k127_1546652_2	Bacteria;no support;no support;no support;no support;no support;no support
k127_1546652_3	Bacteria;no support;no support;no support;no support;no support;no support
k127_1547029_2	Bacteria;Firmicutes;NA;NA;NA;NA;Firmicutes bacterium CAG:791
k127_1547277_35	Bacteria;Firmicutes;Clostridia;Clostridiales;Ruminococcaceae;no support;no support
k127_1549308_1	Bacteria;Firmicutes;Clostridia;Clostridiales;Ruminococcaceae;no support;no support
k127_1549394_7	Bacteria;Firmicutes;no support;no support;no support;no support;no support
k127_1551194_3	Bacteria;Firmicutes;Clostridia;Clostridiales;Lachnospiraceae;Coprococcus;no support
k127_1552049_1	Bacteria;Firmicutes;Clostridia;Clostridiales;no support;no support;no support
k127_1552049_2	Bacteria;Firmicutes;Clostridia;Clostridiales;no support;no support;no support
k127_1553938_3	Bacteria;no support;no support;no support;no support;no support;no support
k127_1555135_38	Bacteria;Bacteroidetes;Bacteroidia;Bacteroidales;no support;no support;no support
k127_1555135_39	Bacteria;Bacteroidetes;Bacteroidia;Bacteroidales;no support;no support;no support
k127_155666_30	Bacteria;Firmicutes;Clostridia;Clostridiales;no support;no support;no support
k127_1557448_1	Bacteria;Actinobacteria;no support;no support;no support;no support;no support
k127_1558278_3	Bacteria;Bacteroidetes;Bacteroidia;Bacteroidales;Bacteroidaceae;Bacteroides;no support
k127_1562001_2	Bacteria;Firmicutes;Bacilli;Lactobacillales;Streptococcaceae;Streptococcus;no support
k127_1564007_1	Bacteria;no support;no support;no support;no support;no support;no support
k127_156483_3	Bacteria;no support;no support;no support;no support;no support;no support
k127_1565545_4	Bacteria;Firmicutes;Clostridia;Clostridiales;Ruminococcaceae;Faecalibacterium;no support
k127_1570799_1	Bacteria;Bacteroidetes;Bacteroidia;Bacteroidales;Rikenellaceae;Alistipes;Alistipes indistinctus
k127_1571500_11	Bacteria;Firmicutes;Clostridia;no support;no support;no support;no support
k127_1571500_12	Bacteria;Firmicutes;Clostridia;no support;no support;no support;no support
k127_1572771_1	Bacteria;Firmicutes;no support;no support;no support;no support;no support
k127_1572771_2	Bacteria;Firmicutes;no support;no support;no support;no support;no support
k127_1573751_1	Bacteria;Firmicutes;Clostridia;Clostridiales;no support;no support;no support
k127_1574018_2	Bacteria;Firmicutes;Clostridia;Clostridiales;Ruminococcaceae;Ruminococcus;no support
k127_1574018_4	Bacteria;Firmicutes;Clostridia;Clostridiales;Ruminococcaceae;Ruminococcus;no support
k127_1574319_5	Bacteria;Firmicutes;Clostridia;NA;NA;NA;Clostridia bacterium
k127_1577861_3	Bacteria;Firmicutes;Clostridia;no support;no support;no support;no support
k127_1585823_2	Bacteria;Firmicutes;Clostridia;Clostridiales;no support;no support;no support
k127_1586535_1	Bacteria;Firmicutes;Clostridia;no support;no support;no support;no support
k127_1589815_1	Bacteria;Firmicutes;Clostridia;Clostridiales;no support;no support;no support
k127_1595133_1	Bacteria;no support;no support;no support;no support;no support;no support
k127_1597690_2	Bacteria;Firmicutes;no support;no support;no support;no support;no support
k127_1598646_13	Bacteria;Verrucomicrobia;Verrucomicrobiae;Verrucomicrobiales;Akkermansiaceae;Akkermansia;no support
k127_1598646_14	Bacteria;Verrucomicrobia;Verrucomicrobiae;Verrucomicrobiales;Akkermansiaceae;Akkermansia;no support
k127_159912_1	Bacteria;Firmicutes;Clostridia;Clostridiales;no support;no support;no support
k127_1601910_1	Bacteria;Bacteroidetes;Bacteroidia;Bacteroidales;Prevotellaceae;Prevotella;Prevotella sp. CAG:604
k127_1604957_1	Bacteria;no support;no support;no support;no support;no support;no support
k127_1606463_39	Bacteria;Proteobacteria;Betaproteobacteria;Burkholderiales;no support;no support;no support
k127_1607130_2	Bacteria;no support;no support;no support;no support;no support;no support
k127_1609191_1	Bacteria;Firmicutes;Clostridia;Clostridiales;Oscillospiraceae;Oscillibacter;no support
k127_1615902_3	Bacteria;Bacteroidetes;Bacteroidia;Bacteroidales;Prevotellaceae;no support;no support
k127_1615902_4	Bacteria;Bacteroidetes;Bacteroidia;Bacteroidales;Prevotellaceae;no support;no support
k127_1617389_60	no support;no support;no support;no support;no support;no support;no support
k127_1617389_62	no support;no support;no support;no support;no support;no support;no support
k127_1624383_1	Bacteria;no support;no support;no support;no support;no support;no support
k127_1624683_2	Bacteria;Firmicutes;Clostridia;no support;no support;no support;no support
k127_162647_40	Bacteria;Firmicutes;Clostridia;Clostridiales;no support;no support;no support
k127_1639379_2	Bacteria;Firmicutes;no support;no support;no support;no support;no support
k127_1644301_2	Bacteria;Firmicutes;Bacilli;Lactobacillales;Streptococcaceae;Streptococcus;no support
k127_1654386_1	Bacteria;Proteobacteria;no support;no support;no support;no support;no support
k127_1654386_2	Bacteria;Proteobacteria;no support;no support;no support;no support;no support
k127_1655568_1	Bacteria;Firmicutes;Clostridia;Clostridiales;no support;no support;no support
k127_1662015_2	Bacteria;Firmicutes;Clostridia;Clostridiales;Clostridiaceae;Clostridium;Clostridium sp. CAG:465
k127_1664565_1	Bacteria;Actinobacteria;Actinobacteria;Bifidobacteriales;Bifidobacteriaceae;Bifidobacterium;no support
k127_1668324_1	Bacteria;Firmicutes;no support;no support;no support;no support;no support
k127_1669151_2	Bacteria;Firmicutes;Clostridia;no support;no support;no support;no support
k127_1669151_4	Bacteria;Firmicutes;Clostridia;no support;no support;no support;no support
k127_1673581_3	Bacteria;Firmicutes;no support;no support;no support;no support;no support
k127_1674218_1	Bacteria;Firmicutes;Clostridia;Clostridiales;Lachnospiraceae;no support;no support
k127_167816_7	Bacteria;Firmicutes;Clostridia;Clostridiales;Lachnospiraceae;no support;no support
k127_168139_2	Bacteria;no support;no support;no support;no support;no support;no support
k127_1682411_1	Bacteria;Bacteroidetes;Bacteroidia;Bacteroidales;no support;no support;no support
k127_1686345_1	Bacteria;Bacteroidetes;Bacteroidia;Bacteroidales;no support;no support;no support
k127_1686373_1	Bacteria;no support;no support;no support;no support;no support;no support
k127_1689890_13	Bacteria;Firmicutes;no support;no support;no support;no support;no support
k127_1689902_3	Bacteria;Bacteroidetes;Bacteroidia;Bacteroidales;no support;no support;no support
k127_1692208_1	Bacteria;Firmicutes;Clostridia;Clostridiales;Clostridiaceae;Clostridium;Clostridium sp. CAG:710
k127_1692208_2	Bacteria;Firmicutes;Clostridia;Clostridiales;Clostridiaceae;Clostridium;Clostridium sp. CAG:710
k127_1692749_4	Bacteria;Firmicutes;Clostridia;Clostridiales;Lachnospiraceae;no support;no support
k127_1692749_5	Bacteria;Firmicutes;Clostridia;Clostridiales;Lachnospiraceae;no support;no support
k127_169303_52	Bacteria;Proteobacteria;Gammaproteobacteria;no support;no support;no support;no support
k127_1693193_18	Bacteria;Firmicutes;Clostridia;Clostridiales;Clostridiaceae;Clostridium;no support
k127_1694519_3	Bacteria;Actinobacteria;Coriobacteriia;Eggerthellales;Eggerthellaceae;Eggerthella;no support
k127_169824_5	Bacteria;Firmicutes;Clostridia;Clostridiales;no support;no support;no support
k127_1700996_1	Bacteria;Firmicutes;Clostridia;Clostridiales;Eubacteriaceae;Eubacterium;Eubacterium sp. CAG:274
k127_1710323_3	Bacteria;Firmicutes;Clostridia;Clostridiales;no support;no support;no support
k127_1716808_2	Bacteria;no support;no support;no support;no support;no support;no support
k127_171921_3	Bacteria;Firmicutes;Clostridia;Clostridiales;no support;no support;no support
k127_1720479_2	Bacteria;Firmicutes;Clostridia;Clostridiales;no support;no support;no support
k127_1725264_3	Bacteria;Firmicutes;Clostridia;Clostridiales;no support;no support;no support
k127_1725264_4	Bacteria;Firmicutes;Clostridia;Clostridiales;no support;no support;no support
k127_1728243_55	Bacteria;Firmicutes;Clostridia;Clostridiales;Lachnospiraceae;Butyrivibrio;no support
k127_1728632_8	Bacteria;Firmicutes;Clostridia;Clostridiales;Clostridiaceae;Clostridium;Clostridium sp. CAG:440
k127_1740307_1	Bacteria;no support;no support;no support;no support;no support;no support
k127_1740307_2	Bacteria;no support;no support;no support;no support;no support;no support
k127_174272_19	Bacteria;Bacteroidetes;Bacteroidia;Bacteroidales;Prevotellaceae;Prevotella;Prevotella sp. Marseille-P4119
k127_1744756_34	Bacteria;no support;no support;no support;no support;no support;no support
k127_1744756_4	Bacteria;no support;no support;no support;no support;no support;no support
k127_1748063_1	Bacteria;Firmicutes;no support;no support;no support;no support;no support
k127_1750132_2	Bacteria;Firmicutes;Clostridia;Clostridiales;no support;no support;no support
k127_1755734_10	Bacteria;Firmicutes;Clostridia;Clostridiales;no support;no support;no support
k127_175620_3	Bacteria;Firmicutes;Clostridia;Clostridiales;no support;no support;no support
k127_1757832_2	Bacteria;Bacteroidetes;Bacteroidia;Bacteroidales;Bacteroidaceae;Bacteroides;no support
k127_1759283_23	Bacteria;Firmicutes;Negativicutes;Veillonellales;Veillonellaceae;Megasphaera;no support
k127_1759283_24	Bacteria;Firmicutes;Negativicutes;Veillonellales;Veillonellaceae;Megasphaera;no support
k127_1759648_1	Bacteria;Firmicutes;Clostridia;Clostridiales;Oscillospiraceae;no support;no support
k127_1759648_2	Bacteria;Firmicutes;Clostridia;Clostridiales;Oscillospiraceae;no support;no support
k127_1764791_1	Bacteria;Firmicutes;Erysipelotrichia;Erysipelotrichales;Erysipelotrichaceae;NA;Erysipelotrichaceae bacterium 7770_A6
k127_1768530_1	Bacteria;Bacteroidetes;Bacteroidia;Bacteroidales;Rikenellaceae;no support;no support
k127_176937_2	Bacteria;no support;no support;no support;no support;no support;no support
k127_1770638_3	Bacteria;Proteobacteria;Betaproteobacteria;Burkholderiales;Sutterellaceae;Sutterella;no support
k127_177426_1	Bacteria;Firmicutes;Clostridia;Clostridiales;Lachnospiraceae;no support;no support
k127_1775151_6	Bacteria;Firmicutes;NA;NA;NA;NA;Firmicutes bacterium CAG:129
k127_1785119_8	Bacteria;Firmicutes;no support;no support;no support;no support;no support
k127_1785162_5	Bacteria;Bacteroidetes;Bacteroidia;Bacteroidales;Prevotellaceae;Prevotella;no support
k127_1789332_3	Bacteria;Firmicutes;no support;no support;no support;no support;no support
k127_1798670_3	Bacteria;Verrucomicrobia;Verrucomicrobiae;Verrucomicrobiales;Akkermansiaceae;Akkermansia;no support
k127_1800172_149	Bacteria;no support;no support;no support;no support;no support;no support
k127_1800902_2	Bacteria;Bacteroidetes;Bacteroidia;Bacteroidales;Prevotellaceae;no support;no support
k127_1804013_2	Bacteria;Firmicutes;Clostridia;Clostridiales;NA;NA;Clostridiales bacterium
k127_180466_1	Bacteria;Firmicutes;Clostridia;Clostridiales;Lachnospiraceae;Roseburia;no support
k127_1807969_7	Bacteria;no support;no support;no support;no support;no support;no support
k127_1811374_7	Bacteria;Bacteroidetes;Bacteroidia;Bacteroidales;Rikenellaceae;Alistipes;Alistipes indistinctus
k127_1811374_8	Bacteria;Bacteroidetes;Bacteroidia;Bacteroidales;Rikenellaceae;Alistipes;Alistipes indistinctus
k127_18117_10	Bacteria;no support;no support;no support;no support;no support;no support
k127_181384_18	Bacteria;Bacteroidetes;Bacteroidia;Bacteroidales;Rikenellaceae;Alistipes;Alistipes indistinctus
k127_1821650_6	Bacteria;Bacteroidetes;Bacteroidia;Bacteroidales;Prevotellaceae;Prevotella;no support
k127_1829633_4	Bacteria;Firmicutes;Clostridia;Clostridiales;NA;NA;Clostridiales bacterium
k127_1830130_11	Bacteria;Firmicutes;Bacilli;Lactobacillales;Streptococcaceae;Streptococcus;no support
k127_1830130_12	Bacteria;Firmicutes;Bacilli;Lactobacillales;Streptococcaceae;Streptococcus;no support
k127_1830876_54	Bacteria;Bacteroidetes;Bacteroidia;Bacteroidales;Tannerellaceae;Parabacteroides;Parabacteroides sp. CAG:409
k127_1831592_11	Bacteria;Proteobacteria;Deltaproteobacteria;Desulfovibrionales;Desulfovibrionaceae;Desulfovibrio;Desulfovibrio piger
k127_1831592_14	Bacteria;Proteobacteria;Deltaproteobacteria;Desulfovibrionales;Desulfovibrionaceae;Desulfovibrio;Desulfovibrio piger
k127_1835046_3	Bacteria;no support;no support;no support;no support;no support;no support
k127_1836873_3	Bacteria;Firmicutes;Clostridia;Clostridiales;no support;no support;no support
k127_1837132_45	Bacteria;Bacteroidetes;Bacteroidia;Bacteroidales;no support;no support;no support
k127_1837132_46	Bacteria;Bacteroidetes;Bacteroidia;Bacteroidales;no support;no support;no support
k127_1837132_57	Bacteria;Bacteroidetes;Bacteroidia;Bacteroidales;no support;no support;no support
k127_1837132_58	Bacteria;Bacteroidetes;Bacteroidia;Bacteroidales;no support;no support;no support
k127_1837253_3	Bacteria;no support;no support;no support;no support;no support;no support
k127_1837692_5	Bacteria;Firmicutes;Clostridia;Clostridiales;no support;no support;no support
k127_1838929_10	Bacteria;Firmicutes;no support;no support;no support;no support;no support
k127_1839175_45	Bacteria;Proteobacteria;Gammaproteobacteria;Aeromonadales;Succinivibrionaceae;no support;no support
k127_1839945_8	Bacteria;Bacteroidetes;Bacteroidia;Bacteroidales;no support;no support;no support
k127_1841026_1	Bacteria;Firmicutes;Clostridia;Clostridiales;Ruminococcaceae;no support;no support
k127_1841478_8	Bacteria;Firmicutes;no support;no support;no support;no support;no support
k127_1844013_1	Bacteria;Verrucomicrobia;Verrucomicrobiae;Verrucomicrobiales;Akkermansiaceae;Akkermansia;no support
k127_1844288_3	Bacteria;Firmicutes;Clostridia;Clostridiales;Clostridiaceae;Clostridium;no support
k127_1847739_6	Bacteria;Bacteroidetes;Bacteroidia;Bacteroidales;Prevotellaceae;Prevotella;no support
k127_1857556_1	Bacteria;no support;no support;no support;no support;no support;no support
k127_1857556_2	Bacteria;no support;no support;no support;no support;no support;no support
k127_1857680_20	Bacteria;Bacteroidetes;Bacteroidia;Bacteroidales;no support;no support;no support
k127_1858251_2	Bacteria;no support;no support;no support;no support;no support;no support
k127_1858251_3	Bacteria;no support;no support;no support;no support;no support;no support
k127_1858942_1	Bacteria;Firmicutes;no support;no support;no support;no support;no support
k127_1860950_9	Bacteria;Firmicutes;Clostridia;Clostridiales;no support;no support;no support
k127_1868930_1	Bacteria;Firmicutes;no support;no support;no support;no support;no support
k127_1869169_2	Bacteria;Firmicutes;Clostridia;Clostridiales;Clostridiaceae;Clostridium;no support
k127_1869897_9	Bacteria;Firmicutes;no support;no support;no support;no support;no support
k127_1870852_6	Bacteria;Firmicutes;Clostridia;Clostridiales;no support;no support;no support
k127_1871323_1	Bacteria;Bacteroidetes;Bacteroidia;Bacteroidales;Prevotellaceae;Prevotella;no support
k127_1871702_15	Bacteria;Bacteroidetes;Bacteroidia;Bacteroidales;no support;no support;no support
k127_1873059_15	Bacteria;Firmicutes;Clostridia;Clostridiales;no support;no support;no support
k127_1873059_7	Bacteria;Firmicutes;Clostridia;Clostridiales;no support;no support;no support
k127_1876906_4	Bacteria;Firmicutes;Clostridia;Clostridiales;Clostridiaceae;Clostridium;Clostridium sp. CAG:302
k127_1876906_5	Bacteria;Firmicutes;Clostridia;Clostridiales;Clostridiaceae;Clostridium;Clostridium sp. CAG:302
k127_1878417_2	Bacteria;no support;no support;no support;no support;no support;no support
k127_1884472_2	Bacteria;Firmicutes;Clostridia;Clostridiales;Clostridiaceae;Clostridium;Clostridium sp. CAG:594
k127_1884472_3	Bacteria;Firmicutes;Clostridia;Clostridiales;Clostridiaceae;Clostridium;Clostridium sp. CAG:594
k127_1886540_1	Bacteria;Proteobacteria;Gammaproteobacteria;Pasteurellales;Pasteurellaceae;Haemophilus;no support
k127_1888542_13	Bacteria;Firmicutes;Clostridia;Clostridiales;Eubacteriaceae;Eubacterium;Eubacterium sp. CAG:38
k127_1889757_21	Bacteria;Firmicutes;Clostridia;Clostridiales;NA;NA;Clostridiales bacterium
k127_1892641_14	Bacteria;Firmicutes;Erysipelotrichia;Erysipelotrichales;Erysipelotrichaceae;NA;Erysipelotrichaceae bacterium 7770_A6
k127_1893425_1	Bacteria;Firmicutes;Clostridia;Clostridiales;Lachnospiraceae;Dorea;Dorea longicatena
k127_1894339_3	Bacteria;no support;no support;no support;no support;no support;no support
k127_1894339_4	Bacteria;no support;no support;no support;no support;no support;no support
k127_1895613_1	Bacteria;no support;no support;no support;no support;no support;no support
k127_1899213_2	Bacteria;no support;no support;no support;no support;no support;no support
k127_189930_1	Bacteria;Firmicutes;no support;no support;no support;no support;no support
k127_1903624_1	Bacteria;Actinobacteria;Coriobacteriia;no support;no support;no support;no support
k127_1903624_4	Bacteria;Actinobacteria;Coriobacteriia;no support;no support;no support;no support
k127_190478_2	Bacteria;Firmicutes;no support;no support;no support;no support;no support
k127_190546_2	Bacteria;Bacteroidetes;Bacteroidia;Bacteroidales;no support;no support;no support
k127_190617_13	Bacteria;Firmicutes;Clostridia;Clostridiales;NA;NA;Clostridiales bacterium
k127_1911095_6	Bacteria;Firmicutes;Negativicutes;Veillonellales;Veillonellaceae;Megasphaera;no support
k127_1911271_27	Bacteria;Firmicutes;Clostridia;Clostridiales;no support;no support;no support
k127_191265_4	Bacteria;Firmicutes;Clostridia;Clostridiales;Ruminococcaceae;Ruminococcus;no support
k127_1915841_1	Bacteria;Firmicutes;no support;no support;no support;no support;no support
k127_191657_229	Bacteria;Firmicutes;Clostridia;Clostridiales;no support;no support;no support
k127_191657_267	Bacteria;Firmicutes;Clostridia;Clostridiales;no support;no support;no support
k127_191678_69	Bacteria;Firmicutes;Clostridia;Clostridiales;no support;no support;no support
k127_191678_70	Bacteria;Firmicutes;Clostridia;Clostridiales;no support;no support;no support
k127_1927246_14	Bacteria;Firmicutes;Clostridia;Clostridiales;no support;no support;no support
k127_1929958_1	Bacteria;Firmicutes;no support;no support;no support;no support;no support
k127_1944992_1	Bacteria;no support;no support;no support;no support;no support;no support
k127_1944992_2	Bacteria;no support;no support;no support;no support;no support;no support
k127_1945602_1	Bacteria;Firmicutes;Clostridia;Clostridiales;Ruminococcaceae;no support;no support
k127_1946093_1	Bacteria;Firmicutes;Clostridia;Clostridiales;Lachnospiraceae;Dorea;Dorea phocaeensis
k127_1949031_4	Bacteria;Firmicutes;Negativicutes;Acidaminococcales;Acidaminococcaceae;Phascolarctobacterium;Phascolarctobacterium succinatutens
k127_19515_1	Bacteria;Firmicutes;Clostridia;Clostridiales;no support;no support;no support
k127_1953139_2	Eukaryota;NA;Bigyra;Opalinata;Blastocystidae;Blastocystis*;no support
k127_1956177_2	Bacteria;Firmicutes;no support;no support;no support;no support;no support
k127_1956177_3	Bacteria;Firmicutes;no support;no support;no support;no support;no support
k127_1964417_1	Bacteria;Firmicutes;Clostridia;no support;no support;no support;no support
k127_196553_5	Bacteria;Firmicutes;Clostridia;Clostridiales;Ruminococcaceae;NA;Ruminococcaceae bacterium
k127_1967420_3	Bacteria;no support;no support;no support;no support;no support;no support
k127_1968771_1	Bacteria;Firmicutes;Clostridia;Clostridiales;no support;no support;no support
k127_1971936_2	Bacteria;Firmicutes;Clostridia;Clostridiales;no support;no support;no support
k127_1978359_2	Bacteria;Firmicutes;Clostridia;Clostridiales;no support;no support;no support
k127_1980563_3	Bacteria;Bacteroidetes;Bacteroidia;Bacteroidales;Rikenellaceae;Alistipes;Alistipes indistinctus
k127_1981952_3	Bacteria;Firmicutes;Clostridia;Clostridiales;no support;no support;no support
k127_1982177_3	Bacteria;Firmicutes;Clostridia;Clostridiales;NA;NA;Clostridiales bacterium
k127_1982682_54	Bacteria;Bacteroidetes;Bacteroidia;Bacteroidales;Bacteroidaceae;Bacteroides;no support
k127_1986377_1	Bacteria;Firmicutes;Clostridia;Clostridiales;Clostridiaceae;Clostridium;Clostridium sp. CAG:594
k127_1986377_2	Bacteria;Firmicutes;Clostridia;Clostridiales;Clostridiaceae;Clostridium;Clostridium sp. CAG:594
k127_1986786_2	Bacteria;Firmicutes;Negativicutes;Acidaminococcales;Acidaminococcaceae;Acidaminococcus;no support
k127_1987372_17	Bacteria;Proteobacteria;Gammaproteobacteria;Aeromonadales;Succinivibrionaceae;no support;no support
k127_198986_1	Archaea;Euryarchaeota;no support;no support;no support;no support;no support
k127_19898_5	Bacteria;Bacteroidetes;Bacteroidia;Bacteroidales;Prevotellaceae;no support;no support
k127_1991897_7	Bacteria;Firmicutes;Clostridia;Clostridiales;no support;no support;no support
k127_1995864_1	Bacteria;no support;no support;no support;no support;no support;no support
k127_1998389_3	Bacteria;Firmicutes;Clostridia;Clostridiales;Ruminococcaceae;NA;Ruminococcaceae bacterium
k127_199938_2	Bacteria;Firmicutes;Clostridia;Clostridiales;no support;no support;no support
k127_2015664_9	Bacteria;Firmicutes;no support;no support;no support;no support;no support
k127_202220_33	Bacteria;Firmicutes;Clostridia;Clostridiales;no support;no support;no support
k127_2023568_6	Bacteria;Firmicutes;NA;NA;NA;NA;Firmicutes bacterium CAG:882
k127_202629_12	Bacteria;Firmicutes;Clostridia;Clostridiales;Clostridiales Family XIII. Incertae Sedis;NA;Clostridiales Family XIII bacterium BX16
k127_2027048_11	Bacteria;Firmicutes;no support;no support;no support;no support;no support
k127_2031464_1	Bacteria;Firmicutes;Clostridia;Clostridiales;no support;no support;no support
k127_2038977_1	Bacteria;Bacteroidetes;Bacteroidia;Bacteroidales;no support;no support;no support
k127_2039199_2	Bacteria;Firmicutes;Clostridia;Clostridiales;Clostridiaceae;Clostridium;no support
k127_203923_1	Bacteria;no support;no support;no support;no support;no support;no support
k127_203923_2	Bacteria;no support;no support;no support;no support;no support;no support
k127_2040913_1	Bacteria;Firmicutes;Clostridia;Clostridiales;no support;no support;no support
k127_2050459_3	Bacteria;Actinobacteria;Coriobacteriia;no support;no support;no support;no support
k127_2050978_2	Bacteria;no support;no support;no support;no support;no support;no support
k127_2050978_3	Bacteria;no support;no support;no support;no support;no support;no support
k127_20559_1	Bacteria;Firmicutes;Clostridia;Clostridiales;no support;no support;no support
k127_205680_4	Bacteria;Firmicutes;Clostridia;Clostridiales;Ruminococcaceae;Ruminococcus;Ruminococcus sp.
k127_2057645_4	Bacteria;Bacteroidetes;Bacteroidia;Bacteroidales;no support;no support;no support
k127_2068015_2	Bacteria;Bacteroidetes;Bacteroidia;Bacteroidales;no support;no support;no support
k127_2068015_3	Bacteria;Bacteroidetes;Bacteroidia;Bacteroidales;no support;no support;no support
k127_2069915_4	Bacteria;Firmicutes;no support;no support;no support;no support;no support
k127_207110_1	Bacteria;no support;no support;no support;no support;no support;no support
k127_2075016_2	Bacteria;no support;no support;no support;no support;no support;no support
k127_2082975_2	Bacteria;no support;no support;no support;no support;no support;no support
k127_2086655_2	Bacteria;Firmicutes;no support;no support;no support;no support;no support
k127_2090344_4	Bacteria;Firmicutes;Clostridia;Clostridiales;Ruminococcaceae;NA;Ruminococcaceae bacterium
k127_2090872_4	Bacteria;Firmicutes;Clostridia;Clostridiales;no support;no support;no support
k127_210129_8	Bacteria;no support;no support;no support;no support;no support;no support
k127_210131_7	Bacteria;Bacteroidetes;Bacteroidia;Bacteroidales;Rikenellaceae;Alistipes;no support
k127_2104662_2	Bacteria;Firmicutes;Clostridia;Clostridiales;Ruminococcaceae;no support;no support
k127_210973_1	Bacteria;Bacteroidetes;Bacteroidia;Bacteroidales;Prevotellaceae;Prevotella;no support
k127_2112928_4	Bacteria;Firmicutes;Clostridia;Clostridiales;NA;NA;Clostridiales bacterium
k127_212432_4	Bacteria;Firmicutes;Clostridia;Clostridiales;Ruminococcaceae;Ruminococcus;no support
k127_2129934_1	Bacteria;Firmicutes;Clostridia;Clostridiales;NA;NA;Clostridiales bacterium
k127_2129934_2	Bacteria;Firmicutes;Clostridia;Clostridiales;NA;NA;Clostridiales bacterium
k127_2133937_3	Bacteria;Firmicutes;Clostridia;Clostridiales;no support;no support;no support
k127_2134835_11	Bacteria;Bacteroidetes;Bacteroidia;Bacteroidales;Prevotellaceae;Prevotella;no support
k127_2135236_2	Bacteria;no support;no support;no support;no support;no support;no support
k127_2136208_2	Bacteria;Firmicutes;NA;NA;NA;NA;Firmicutes bacterium CAG:124
k127_2139805_3	Bacteria;Firmicutes;Clostridia;Clostridiales;no support;no support;no support
k127_2141096_2	Bacteria;Bacteroidetes;Bacteroidia;Bacteroidales;Prevotellaceae;Prevotella;Prevotella sp.
k127_2145303_1	Bacteria;Firmicutes;Clostridia;Clostridiales;Clostridiaceae;Clostridium;no support
k127_2145303_2	Bacteria;Firmicutes;Clostridia;Clostridiales;Clostridiaceae;Clostridium;no support
k127_21484_2	Bacteria;Firmicutes;Clostridia;Clostridiales;Ruminococcaceae;no support;no support
k127_2158266_4	Bacteria;Bacteroidetes;Bacteroidia;Bacteroidales;Bacteroidaceae;Bacteroides;no support
k127_2166462_2	Bacteria;Firmicutes;Clostridia;Clostridiales;no support;no support;no support
k127_216961_2	Bacteria;Bacteroidetes;Bacteroidia;Bacteroidales;Prevotellaceae;Prevotella;no support
k127_2170521_1	Bacteria;Bacteroidetes;Bacteroidia;Bacteroidales;Prevotellaceae;no support;no support
k127_2173564_2	Bacteria;Bacteroidetes;Bacteroidia;Bacteroidales;Prevotellaceae;NA;Prevotellaceae bacterium
k127_2173813_2	Bacteria;Firmicutes;Clostridia;Clostridiales;no support;no support;no support
k127_2173908_30	Bacteria;Firmicutes;Clostridia;Clostridiales;no support;no support;no support
k127_2174095_4	Bacteria;Firmicutes;Clostridia;Clostridiales;NA;NA;Clostridiales bacterium
k127_2178940_5	Bacteria;Firmicutes;no support;no support;no support;no support;no support
k127_217997_168	Bacteria;Bacteroidetes;Bacteroidia;Bacteroidales;Odoribacteraceae;Odoribacter;no support
k127_217997_181	Bacteria;Bacteroidetes;Bacteroidia;Bacteroidales;Odoribacteraceae;Odoribacter;no support
k127_217997_94	Bacteria;Bacteroidetes;Bacteroidia;Bacteroidales;Odoribacteraceae;Odoribacter;no support
k127_2180683_1	Bacteria;Firmicutes;Negativicutes;Selenomonadales;Selenomonadaceae;Megamonas;no support
k127_2181007_1	Bacteria;no support;no support;no support;no support;no support;no support
k127_2181399_1	Bacteria;no support;no support;no support;no support;no support;no support
k127_2181552_11	Bacteria;Bacteroidetes;Bacteroidia;Bacteroidales;Prevotellaceae;no support;no support
k127_2182374_6	Bacteria;Firmicutes;Bacilli;Lactobacillales;Lactobacillaceae;no support;no support
k127_2192579_1	Bacteria;Bacteroidetes;Bacteroidia;Bacteroidales;no support;no support;no support
k127_21986_10	Bacteria;Firmicutes;no support;no support;no support;no support;no support
k127_2201068_7	Bacteria;Firmicutes;Negativicutes;Veillonellales;Veillonellaceae;Veillonella;no support
k127_2213609_21	Bacteria;Bacteroidetes;Bacteroidia;Bacteroidales;Tannerellaceae;Parabacteroides;no support
k127_2222721_5	Bacteria;Actinobacteria;Coriobacteriia;Eggerthellales;Eggerthellaceae;Eggerthella;no support
k127_2223267_4	Bacteria;Firmicutes;Clostridia;Clostridiales;no support;no support;no support
k127_2228046_1	Bacteria;Firmicutes;Clostridia;Clostridiales;Ruminococcaceae;Ruminococcus;no support
k127_2232830_1	Bacteria;Actinobacteria;Coriobacteriia;Coriobacteriales;Atopobiaceae;Parolsenella;no support
k127_223965_1	Bacteria;Bacteroidetes;Bacteroidia;Bacteroidales;Prevotellaceae;Prevotella;no support
k127_2241307_1	Bacteria;Firmicutes;Clostridia;Clostridiales;Oscillospiraceae;Dysosmobacter;Dysosmobacter sp. NSJ-60
k127_2243614_5	Bacteria;Firmicutes;Clostridia;Clostridiales;no support;no support;no support
k127_2248689_3	Bacteria;Firmicutes;NA;NA;NA;NA;Firmicutes bacterium CAG:124
k127_2250153_1	Bacteria;Firmicutes;no support;no support;no support;no support;no support
k127_2251805_12	Bacteria;Firmicutes;Clostridia;Clostridiales;no support;no support;no support
k127_2255587_4	Bacteria;Bacteroidetes;Bacteroidia;Bacteroidales;no support;no support;no support
k127_2260499_4	Bacteria;Firmicutes;Clostridia;Clostridiales;no support;no support;no support
k127_226334_1	Bacteria;Firmicutes;Clostridia;Clostridiales;no support;no support;no support
k127_2267009_2	Bacteria;Firmicutes;Clostridia;Clostridiales;NA;NA;Clostridiales bacterium
k127_226895_1	Bacteria;Actinobacteria;Coriobacteriia;no support;no support;no support;no support
k127_2281298_22	Bacteria;Firmicutes;Clostridia;Clostridiales;no support;no support;no support
k127_2281643_23	Bacteria;Bacteroidetes;Bacteroidia;Bacteroidales;Rikenellaceae;Alistipes;Alistipes communis
k127_2281643_24	Bacteria;Bacteroidetes;Bacteroidia;Bacteroidales;Rikenellaceae;Alistipes;Alistipes communis
k127_2284681_7	Bacteria;Bacteroidetes;Bacteroidia;Bacteroidales;no support;no support;no support
k127_2284711_14	Bacteria;Proteobacteria;Betaproteobacteria;Burkholderiales;Sutterellaceae;no support;no support
k127_2284746_56	Bacteria;no support;no support;no support;no support;no support;no support
k127_2284873_6	Bacteria;Bacteroidetes;Bacteroidia;Bacteroidales;Prevotellaceae;Paraprevotella;no support
k127_2285706_4	Bacteria;Firmicutes;Clostridia;Clostridiales;no support;no support;no support
k127_2285771_7	Bacteria;Firmicutes;Clostridia;Clostridiales;Lachnospiraceae;Roseburia;no support
k127_2286992_1	Bacteria;Firmicutes;Clostridia;Clostridiales;no support;no support;no support
k127_2287749_12	Bacteria;no support;no support;no support;no support;no support;no support
k127_2287749_13	Bacteria;no support;no support;no support;no support;no support;no support
k127_2287749_14	Bacteria;no support;no support;no support;no support;no support;no support
k127_2287749_15	Bacteria;no support;no support;no support;no support;no support;no support
k127_2295789_3	Bacteria;Bacteroidetes;Bacteroidia;Bacteroidales;Tannerellaceae;Parabacteroides;no support
k127_2298694_4	Bacteria;Bacteroidetes;Bacteroidia;Bacteroidales;no support;no support;no support
k127_22988_36	Bacteria;Actinobacteria;Actinobacteria;Bifidobacteriales;Bifidobacteriaceae;Bifidobacterium;no support
k127_2299964_45	Bacteria;Bacteroidetes;Bacteroidia;Bacteroidales;no support;no support;no support
k127_2300042_2	Bacteria;no support;no support;no support;no support;no support;no support
k127_2300042_3	Bacteria;no support;no support;no support;no support;no support;no support
k127_2302941_1	Bacteria;Firmicutes;Erysipelotrichia;Erysipelotrichales;Erysipelotrichaceae;no support;no support
k127_2304715_3	Bacteria;Bacteroidetes;Bacteroidia;Bacteroidales;no support;no support;no support
k127_2304715_4	Bacteria;Bacteroidetes;Bacteroidia;Bacteroidales;no support;no support;no support
k127_2304726_6	Bacteria;Firmicutes;Clostridia;Clostridiales;Ruminococcaceae;no support;no support
k127_2311269_16	Bacteria;Firmicutes;no support;no support;no support;no support;no support
k127_2311269_17	Bacteria;Firmicutes;no support;no support;no support;no support;no support
k127_2313641_1	Bacteria;Bacteroidetes;Bacteroidia;Bacteroidales;Prevotellaceae;Prevotella;no support
k127_2313995_4	Bacteria;Bacteroidetes;Bacteroidia;Bacteroidales;no support;no support;no support
k127_2315181_3	Bacteria;no support;no support;no support;no support;no support;no support
k127_2315584_7	Bacteria;Firmicutes;Clostridia;Clostridiales;no support;no support;no support
k127_232000_5	Bacteria;no support;no support;no support;no support;no support;no support
k127_2322273_3	Bacteria;Firmicutes;Clostridia;Clostridiales;NA;NA;Clostridiales bacterium
k127_2322273_4	Bacteria;Firmicutes;Clostridia;Clostridiales;NA;NA;Clostridiales bacterium
k127_2331239_1	Bacteria;no support;no support;no support;no support;no support;no support
k127_2331239_2	Bacteria;no support;no support;no support;no support;no support;no support
k127_2333142_1	no support;no support;no support;no support;no support;no support;no support
k127_2336699_7	Bacteria;no support;no support;no support;no support;no support;no support
k127_2336699_8	Bacteria;no support;no support;no support;no support;no support;no support
k127_233777_2	Bacteria;Firmicutes;Clostridia;Clostridiales;no support;no support;no support
k127_2338325_2	Bacteria;Firmicutes;Negativicutes;Veillonellales;Veillonellaceae;Dialister;no support
k127_2338325_3	Bacteria;Firmicutes;Negativicutes;Veillonellales;Veillonellaceae;Dialister;no support
k127_2339487_2	Bacteria;Firmicutes;Clostridia;Clostridiales;Ruminococcaceae;no support;no support
k127_233960_19	Bacteria;Firmicutes;Clostridia;Clostridiales;no support;no support;no support
k127_2340615_1	Bacteria;Firmicutes;Clostridia;Clostridiales;Clostridiaceae;Clostridium;Clostridium sp. CAG:710
k127_2340940_2	Bacteria;Firmicutes;Clostridia;Clostridiales;Oscillospiraceae;Oscillibacter;no support
k127_2344489_1	Bacteria;Firmicutes;Clostridia;Clostridiales;no support;no support;no support
k127_2347008_14	Bacteria;Firmicutes;Clostridia;Clostridiales;Eubacteriaceae;Eubacterium;Eubacterium ventriosum
k127_2347031_2	Bacteria;Bacteroidetes;Bacteroidia;Bacteroidales;Bacteroidaceae;Bacteroides;no support
k127_2347031_3	Bacteria;Bacteroidetes;Bacteroidia;Bacteroidales;Bacteroidaceae;Bacteroides;no support
k127_2348695_5	Bacteria;Firmicutes;Clostridia;Clostridiales;no support;no support;no support
k127_2351911_1	Bacteria;Bacteroidetes;Bacteroidia;Bacteroidales;no support;no support;no support
k127_2352101_4	Bacteria;Bacteroidetes;Bacteroidia;Bacteroidales;no support;no support;no support
k127_2353543_21	Bacteria;Bacteroidetes;Bacteroidia;Bacteroidales;no support;no support;no support
k127_2354020_12	Bacteria;Firmicutes;Clostridia;Clostridiales;no support;no support;no support
k127_2354704_4	Bacteria;Firmicutes;Clostridia;Clostridiales;Lachnospiraceae;no support;no support
k127_2361803_1	Bacteria;Firmicutes;no support;no support;no support;no support;no support
k127_2364277_2	Bacteria;Firmicutes;Clostridia;Clostridiales;Lachnospiraceae;Blautia;no support
k127_2364986_3	Bacteria;Firmicutes;Erysipelotrichia;Erysipelotrichales;Erysipelotrichaceae;Catenibacterium;no support
k127_2364986_4	Bacteria;Firmicutes;Erysipelotrichia;Erysipelotrichales;Erysipelotrichaceae;Catenibacterium;no support
k127_2365012_3	Bacteria;Firmicutes;no support;no support;no support;no support;no support
k127_2371050_2	Bacteria;Firmicutes;Clostridia;Clostridiales;no support;no support;no support
k127_2379523_1	Bacteria;Bacteroidetes;Bacteroidia;Bacteroidales;Prevotellaceae;Prevotella;no support
k127_2379806_7	Bacteria;Bacteroidetes;Bacteroidia;Bacteroidales;Prevotellaceae;Prevotella;Prevotella sp.
k127_2379806_8	Bacteria;Bacteroidetes;Bacteroidia;Bacteroidales;Prevotellaceae;Prevotella;Prevotella sp.
k127_2383752_10	Bacteria;Firmicutes;Clostridia;Clostridiales;no support;no support;no support
k127_2385475_1	Bacteria;Firmicutes;Clostridia;Clostridiales;Clostridiaceae;Clostridium;no support
k127_239830_12	Bacteria;Bacteroidetes;Bacteroidia;Bacteroidales;Rikenellaceae;Alistipes;Alistipes communis
k127_2403409_1	Bacteria;Bacteroidetes;Bacteroidia;Bacteroidales;Prevotellaceae;Prevotella;no support
k127_2407176_8	Bacteria;Bacteroidetes;Bacteroidia;Bacteroidales;no support;no support;no support
k127_2407691_2	Bacteria;Firmicutes;Clostridia;Clostridiales;no support;no support;no support
k127_2414620_4	Bacteria;Firmicutes;Clostridia;Clostridiales;Clostridiaceae;Clostridium;no support
k127_2422252_1	Bacteria;no support;no support;no support;no support;no support;no support
k127_2433872_6	Bacteria;Firmicutes;Clostridia;Clostridiales;no support;no support;no support
k127_2433872_7	Bacteria;Firmicutes;Clostridia;Clostridiales;no support;no support;no support
k127_2437478_9	Bacteria;Firmicutes;Clostridia;Clostridiales;no support;no support;no support
k127_2438895_5	Bacteria;no support;no support;no support;no support;no support;no support
k127_2438895_6	Bacteria;no support;no support;no support;no support;no support;no support
k127_2440484_2	Bacteria;Firmicutes;Clostridia;Clostridiales;no support;no support;no support
k127_2440848_1	Bacteria;no support;no support;no support;no support;no support;no support
k127_2442322_13	Bacteria;no support;no support;no support;no support;no support;no support
k127_244413_26	Bacteria;Firmicutes;Clostridia;Clostridiales;Ruminococcaceae;NA;Ruminococcaceae bacterium
k127_2444974_2	Bacteria;Firmicutes;Negativicutes;Veillonellales;Veillonellaceae;Dialister;no support
k127_2444974_3	Bacteria;Firmicutes;Negativicutes;Veillonellales;Veillonellaceae;Dialister;no support
k127_2447990_5	Bacteria;no support;no support;no support;no support;no support;no support
k127_2448149_2	Bacteria;Firmicutes;no support;no support;no support;no support;no support
k127_2453471_10	Bacteria;Firmicutes;Clostridia;Clostridiales;Lachnospiraceae;Dorea;no support
k127_2457450_5	Bacteria;Firmicutes;Clostridia;Clostridiales;no support;no support;no support
k127_2463494_4	Bacteria;Firmicutes;Clostridia;Clostridiales;Ruminococcaceae;no support;no support
k127_2466305_1	Bacteria;Firmicutes;Clostridia;Clostridiales;NA;NA;Clostridiales bacterium
k127_2468273_6	Bacteria;Bacteroidetes;Bacteroidia;Bacteroidales;Prevotellaceae;Prevotella;no support
k127_2468531_1	Bacteria;Bacteroidetes;Bacteroidia;Bacteroidales;Rikenellaceae;Alistipes;no support
k127_2468531_2	Bacteria;Bacteroidetes;Bacteroidia;Bacteroidales;Rikenellaceae;Alistipes;no support
k127_2469035_10	Bacteria;Firmicutes;Clostridia;Clostridiales;no support;no support;no support
k127_2470196_2	Bacteria;Firmicutes;Negativicutes;Veillonellales;Veillonellaceae;Dialister;no support
k127_2471649_2	Bacteria;Firmicutes;Clostridia;Clostridiales;no support;no support;no support
k127_2471649_3	Bacteria;Firmicutes;Clostridia;Clostridiales;no support;no support;no support
k127_2471963_3	Bacteria;Firmicutes;Clostridia;Clostridiales;Ruminococcaceae;Faecalibacterium;Faecalibacterium prausnitzii
k127_2473479_1	Bacteria;Firmicutes;Clostridia;Clostridiales;Lachnospiraceae;Coprococcus;Coprococcus catus
k127_247536_1	Bacteria;Firmicutes;no support;no support;no support;no support;no support
k127_2477139_1	Bacteria;Bacteroidetes;Bacteroidia;Bacteroidales;Prevotellaceae;Prevotella;no support
k127_2483216_7	Bacteria;Firmicutes;Negativicutes;Veillonellales;Veillonellaceae;Dialister;no support
k127_2483216_8	Bacteria;Firmicutes;Negativicutes;Veillonellales;Veillonellaceae;Dialister;no support
k127_2484430_4	Bacteria;Firmicutes;Clostridia;Clostridiales;no support;no support;no support
k127_2484430_5	Bacteria;Firmicutes;Clostridia;Clostridiales;no support;no support;no support
k127_2486085_1	Bacteria;Bacteroidetes;Bacteroidia;Bacteroidales;no support;no support;no support
k127_2486085_2	Bacteria;Bacteroidetes;Bacteroidia;Bacteroidales;no support;no support;no support
k127_2487366_2	Bacteria;Bacteroidetes;Bacteroidia;Bacteroidales;Prevotellaceae;Prevotella;no support
k127_2490180_1	no support;no support;no support;no support;no support;no support;no support
k127_2493433_41	Bacteria;Proteobacteria;no support;no support;no support;no support;no support
k127_2494936_1	Bacteria;Firmicutes;Clostridia;Clostridiales;Ruminococcaceae;Faecalibacterium;no support
k127_2497299_15	Bacteria;Firmicutes;Clostridia;Clostridiales;no support;no support;no support
k127_2498504_2	Bacteria;no support;no support;no support;no support;no support;no support
k127_2504757_1	Bacteria;Firmicutes;Clostridia;Clostridiales;no support;no support;no support
k127_2520229_1	Bacteria;Firmicutes;Bacilli;Lactobacillales;Lactobacillaceae;no support;no support
k127_2521470_2	Bacteria;Firmicutes;Clostridia;Clostridiales;no support;no support;no support
k127_2521470_6	Bacteria;Firmicutes;Clostridia;Clostridiales;no support;no support;no support
k127_2523866_3	Bacteria;no support;no support;no support;no support;no support;no support
k127_2528835_2	Bacteria;Bacteroidetes;Bacteroidia;Bacteroidales;Prevotellaceae;Prevotella;no support
k127_2529871_5	Bacteria;Bacteroidetes;Bacteroidia;Bacteroidales;no support;no support;no support
k127_2544980_2	Bacteria;Firmicutes;Clostridia;Clostridiales;no support;no support;no support
k127_2554278_1	Bacteria;Bacteroidetes;Bacteroidia;Bacteroidales;Prevotellaceae;NA;Prevotellaceae bacterium
k127_2557117_1	Bacteria;Actinobacteria;Coriobacteriia;no support;no support;no support;no support
k127_256869_2	Bacteria;Firmicutes;Clostridia;Clostridiales;no support;no support;no support
k127_25789_1	Bacteria;Firmicutes;Clostridia;Clostridiales;no support;no support;no support
k127_258554_3	Bacteria;Firmicutes;Clostridia;no support;no support;no support;no support
k127_2588228_5	Bacteria;Bacteroidetes;Bacteroidia;Bacteroidales;Prevotellaceae;Prevotella;Prevotella sp.
k127_2590683_8	Bacteria;Firmicutes;Clostridia;Clostridiales;no support;no support;no support
k127_2591620_2	Bacteria;Bacteroidetes;Bacteroidia;Bacteroidales;Prevotellaceae;Prevotella;no support
k127_2591849_19	Bacteria;Firmicutes;no support;no support;no support;no support;no support
k127_2595142_5	Bacteria;Firmicutes;Clostridia;Clostridiales;Lachnospiraceae;Roseburia;no support
k127_2595904_1	Bacteria;Firmicutes;Negativicutes;Veillonellales;Veillonellaceae;Dialister;no support
k127_2597913_1	Bacteria;Bacteroidetes;Bacteroidia;Bacteroidales;Prevotellaceae;Prevotella;no support
k127_2598156_13	Bacteria;Bacteroidetes;Bacteroidia;Bacteroidales;Tannerellaceae;Parabacteroides;no support
k127_2599290_18	Bacteria;Firmicutes;no support;no support;no support;no support;no support
k127_2600833_6	Bacteria;Firmicutes;Clostridia;Clostridiales;Lachnospiraceae;Coprococcus;no support
k127_2602025_1	Bacteria;Bacteroidetes;Bacteroidia;Bacteroidales;Prevotellaceae;Prevotella;no support
k127_2605128_6	Bacteria;Actinobacteria;Actinobacteria;Bifidobacteriales;Bifidobacteriaceae;Bifidobacterium;no support
k127_2605917_2	Bacteria;no support;no support;no support;no support;no support;no support
k127_2605917_3	Bacteria;no support;no support;no support;no support;no support;no support
k127_2606533_1	Bacteria;Firmicutes;no support;no support;no support;no support;no support
k127_2607259_3	Bacteria;no support;no support;no support;no support;no support;no support
k127_2607259_4	Bacteria;no support;no support;no support;no support;no support;no support
k127_2608331_1	Bacteria;no support;no support;no support;no support;no support;no support
k127_2609937_1	Bacteria;Bacteroidetes;Bacteroidia;Bacteroidales;Tannerellaceae;Parabacteroides;no support
k127_2618223_4	Bacteria;Actinobacteria;Actinobacteria;Bifidobacteriales;Bifidobacteriaceae;Bifidobacterium;Bifidobacterium catenulatum
k127_2621564_1	Bacteria;no support;no support;no support;no support;no support;no support
k127_2622876_1	Bacteria;Firmicutes;no support;no support;no support;no support;no support
k127_2622876_2	Bacteria;Firmicutes;no support;no support;no support;no support;no support
k127_2628687_41	Bacteria;Firmicutes;Clostridia;Clostridiales;no support;no support;no support
k127_263156_4	Bacteria;Firmicutes;Clostridia;Clostridiales;no support;no support;no support
k127_2633208_2	Bacteria;Actinobacteria;Coriobacteriia;Coriobacteriales;Coriobacteriaceae;Collinsella;no support
k127_2635377_3	Bacteria;Firmicutes;Clostridia;Clostridiales;no support;no support;no support
k127_2638219_9	Bacteria;Firmicutes;Clostridia;Clostridiales;no support;no support;no support
k127_2640532_6	Bacteria;Firmicutes;Clostridia;Clostridiales;no support;no support;no support
k127_2640567_12	Bacteria;Firmicutes;Clostridia;Clostridiales;no support;no support;no support
k127_2644476_3	Bacteria;Firmicutes;Clostridia;Clostridiales;no support;no support;no support
k127_2644521_12	Bacteria;Bacteroidetes;Bacteroidia;Bacteroidales;Prevotellaceae;Prevotella;no support
k127_2647464_1	Bacteria;Firmicutes;Clostridia;Clostridiales;Ruminococcaceae;Faecalibacterium;Faecalibacterium sp. OF04-11AC
k127_2648637_2	Bacteria;Bacteroidetes;Bacteroidia;Bacteroidales;Bacteroidaceae;Bacteroides;no support
k127_2659115_18	Bacteria;Firmicutes;Clostridia;Clostridiales;Lachnospiraceae;Butyrivibrio;no support
k127_2659132_10	Bacteria;Actinobacteria;Actinobacteria;Bifidobacteriales;Bifidobacteriaceae;Bifidobacterium;no support
k127_2664309_66	Bacteria;Proteobacteria;Betaproteobacteria;Burkholderiales;Sutterellaceae;Sutterella;Sutterella sp. CAG:521
k127_2664309_67	Bacteria;Proteobacteria;Betaproteobacteria;Burkholderiales;Sutterellaceae;Sutterella;Sutterella sp. CAG:521
k127_2669351_3	Bacteria;Bacteroidetes;Bacteroidia;Bacteroidales;Prevotellaceae;Prevotella;no support
k127_2679064_2	Bacteria;Firmicutes;no support;no support;no support;no support;no support
k127_2679434_1	Bacteria;Firmicutes;Clostridia;Clostridiales;Clostridiaceae;Clostridium;no support
k127_2680413_2	Bacteria;Firmicutes;Clostridia;Clostridiales;NA;NA;Clostridiales bacterium
k127_2681554_1	Bacteria;Bacteroidetes;Bacteroidia;Bacteroidales;Odoribacteraceae;no support;no support
k127_2682809_5	Bacteria;Firmicutes;Clostridia;Clostridiales;Ruminococcaceae;no support;no support
k127_2682809_7	Bacteria;Firmicutes;Clostridia;Clostridiales;Ruminococcaceae;no support;no support
k127_2683844_265	Bacteria;Proteobacteria;Betaproteobacteria;Burkholderiales;Sutterellaceae;Sutterella;Sutterella sp. CAG:521
k127_2685692_2	Bacteria;Firmicutes;Clostridia;Clostridiales;no support;no support;no support
k127_269741_18	Bacteria;Firmicutes;Clostridia;Clostridiales;no support;no support;no support
k127_2699343_1	Bacteria;Firmicutes;Clostridia;Clostridiales;no support;no support;no support
k127_2700417_1	Bacteria;Proteobacteria;Deltaproteobacteria;Desulfovibrionales;Desulfovibrionaceae;NA;Desulfovibrionaceae bacterium
k127_2701150_8	Bacteria;Bacteroidetes;Bacteroidia;Bacteroidales;Prevotellaceae;Prevotella;no support
k127_2705104_9	Bacteria;Firmicutes;Clostridia;Clostridiales;Ruminococcaceae;Ruminococcus;no support
k127_270559_1	Bacteria;Firmicutes;Clostridia;Clostridiales;no support;no support;no support
k127_2713689_10	Bacteria;Bacteroidetes;Bacteroidia;Bacteroidales;Prevotellaceae;Prevotella;no support
k127_2713689_20	Bacteria;Bacteroidetes;Bacteroidia;Bacteroidales;Prevotellaceae;Prevotella;no support
k127_2716296_2	Bacteria;Bacteroidetes;Bacteroidia;Bacteroidales;Prevotellaceae;Prevotella;no support
k127_2717630_3	Bacteria;Firmicutes;Clostridia;Clostridiales;Lachnospiraceae;no support;no support
k127_2718134_3	Bacteria;Firmicutes;Clostridia;Clostridiales;no support;no support;no support
k127_2722645_1	Bacteria;Actinobacteria;Coriobacteriia;Coriobacteriales;Coriobacteriaceae;Collinsella;no support
k127_2727260_11	Bacteria;Firmicutes;Clostridia;Clostridiales;no support;no support;no support
k127_2727260_12	Bacteria;Firmicutes;Clostridia;Clostridiales;no support;no support;no support
k127_2734576_2	Bacteria;Firmicutes;Clostridia;Clostridiales;Lachnospiraceae;Coprococcus;Coprococcus catus
k127_273948_2	Bacteria;Firmicutes;Clostridia;Clostridiales;NA;NA;Clostridiales bacterium
k127_2741597_6	Bacteria;Bacteroidetes;Bacteroidia;Bacteroidales;Prevotellaceae;no support;no support
k127_2742690_18	Bacteria;Firmicutes;NA;NA;NA;NA;Firmicutes bacterium CAG:129
k127_2742738_14	Bacteria;Bacteroidetes;Bacteroidia;Bacteroidales;Prevotellaceae;Prevotella;Prevotella sp.
k127_274670_3	Bacteria;Proteobacteria;Deltaproteobacteria;Desulfovibrionales;Desulfovibrionaceae;Desulfovibrio;Desulfovibrio sp.
k127_2749854_1	Bacteria;Firmicutes;Clostridia;Clostridiales;Lachnospiraceae;no support;no support
k127_2753002_40	Bacteria;Bacteroidetes;Bacteroidia;Bacteroidales;no support;no support;no support
k127_2755157_4	Bacteria;no support;no support;no support;no support;no support;no support
k127_2755157_6	Bacteria;no support;no support;no support;no support;no support;no support
k127_27564_3	Bacteria;Firmicutes;Clostridia;Clostridiales;no support;no support;no support
k127_2757529_3	Bacteria;no support;no support;no support;no support;no support;no support
k127_2757952_2	Bacteria;no support;no support;no support;no support;no support;no support
k127_2757952_3	Bacteria;no support;no support;no support;no support;no support;no support
k127_2762284_1	Bacteria;Bacteroidetes;Bacteroidia;Bacteroidales;Prevotellaceae;Prevotella;no support
k127_2762650_8	Bacteria;Bacteroidetes;Bacteroidia;Bacteroidales;Prevotellaceae;Prevotella;Prevotella sp.
k127_2767150_1	Bacteria;Firmicutes;Clostridia;Clostridiales;Clostridiaceae;Clostridium;no support
k127_2773578_2	Bacteria;Proteobacteria;Betaproteobacteria;Burkholderiales;Sutterellaceae;no support;no support
k127_2774680_1	Bacteria;Firmicutes;NA;NA;NA;NA;Firmicutes bacterium CAG:124
k127_2776460_5	Bacteria;Firmicutes;no support;no support;no support;no support;no support
k127_2776460_6	Bacteria;Firmicutes;no support;no support;no support;no support;no support
k127_2776946_15	Bacteria;Firmicutes;no support;no support;no support;no support;no support
k127_2777549_3	Bacteria;Verrucomicrobia;Verrucomicrobiae;Verrucomicrobiales;Akkermansiaceae;Akkermansia;no support
k127_2777549_4	Bacteria;Verrucomicrobia;Verrucomicrobiae;Verrucomicrobiales;Akkermansiaceae;Akkermansia;no support
k127_2779827_2	Bacteria;Firmicutes;Clostridia;Clostridiales;no support;no support;no support
k127_2781936_1	Bacteria;Proteobacteria;NA;NA;NA;NA;Proteobacteria bacterium CAG:495
k127_2783028_2	Bacteria;no support;no support;no support;no support;no support;no support
k127_2783028_3	Bacteria;no support;no support;no support;no support;no support;no support
k127_2783459_2	Bacteria;no support;no support;no support;no support;no support;no support
k127_2783459_3	Bacteria;no support;no support;no support;no support;no support;no support
k127_2788039_2	Bacteria;Firmicutes;Clostridia;Clostridiales;no support;no support;no support
k127_2788476_2	Bacteria;Firmicutes;no support;no support;no support;no support;no support
k127_2790649_17	Bacteria;Bacteroidetes;Bacteroidia;Bacteroidales;Bacteroidaceae;Bacteroides;no support
k127_2798700_10	Bacteria;Proteobacteria;no support;no support;no support;no support;no support
k127_2799062_5	Bacteria;no support;no support;no support;no support;no support;no support
k127_2801841_1	Bacteria;no support;no support;no support;no support;no support;no support
k127_2805888_19	Bacteria;Verrucomicrobia;Verrucomicrobiae;Verrucomicrobiales;Akkermansiaceae;Akkermansia;no support
k127_2805888_8	Bacteria;Verrucomicrobia;Verrucomicrobiae;Verrucomicrobiales;Akkermansiaceae;Akkermansia;no support
k127_2805930_16	Bacteria;Verrucomicrobia;Verrucomicrobiae;Verrucomicrobiales;Akkermansiaceae;Akkermansia;no support
k127_2805930_5	Bacteria;Verrucomicrobia;Verrucomicrobiae;Verrucomicrobiales;Akkermansiaceae;Akkermansia;no support
k127_2806534_23	Bacteria;Firmicutes;Clostridia;Clostridiales;Ruminococcaceae;NA;Ruminococcaceae bacterium
k127_2806534_25	Bacteria;Firmicutes;Clostridia;Clostridiales;Ruminococcaceae;NA;Ruminococcaceae bacterium
k127_2806743_7	Bacteria;Firmicutes;Clostridia;Clostridiales;Ruminococcaceae;no support;no support
k127_2806781_2	Bacteria;Firmicutes;no support;no support;no support;no support;no support
k127_2811696_6	Bacteria;Firmicutes;no support;no support;no support;no support;no support
k127_2812064_1	Bacteria;Firmicutes;Clostridia;Clostridiales;no support;no support;no support
k127_2814427_8	Bacteria;Firmicutes;Clostridia;Clostridiales;Lachnospiraceae;Roseburia;no support
k127_2818580_14	Bacteria;Bacteroidetes;Bacteroidia;Bacteroidales;Prevotellaceae;NA;Prevotellaceae bacterium
k127_2818580_15	Bacteria;Bacteroidetes;Bacteroidia;Bacteroidales;Prevotellaceae;NA;Prevotellaceae bacterium
k127_2818580_30	Bacteria;Bacteroidetes;Bacteroidia;Bacteroidales;Prevotellaceae;NA;Prevotellaceae bacterium
k127_2820076_4	Bacteria;Firmicutes;Clostridia;Clostridiales;Eubacteriaceae;Eubacterium;Eubacterium ventriosum
k127_2820076_5	Bacteria;Firmicutes;Clostridia;Clostridiales;Eubacteriaceae;Eubacterium;Eubacterium ventriosum
k127_2820923_1	Bacteria;Firmicutes;Clostridia;Clostridiales;Ruminococcaceae;no support;no support
k127_2827865_2	Bacteria;Firmicutes;no support;no support;no support;no support;no support
k127_2827922_1	Bacteria;Bacteroidetes;Bacteroidia;Bacteroidales;Prevotellaceae;Prevotella;no support
k127_2830461_5	Bacteria;Firmicutes;Clostridia;Clostridiales;Lachnospiraceae;Dorea;no support
k127_2830461_6	Bacteria;Firmicutes;Clostridia;Clostridiales;Lachnospiraceae;Dorea;no support
k127_2835854_9	Bacteria;Firmicutes;no support;no support;no support;no support;no support
k127_2835874_1	Bacteria;Tenericutes;Mollicutes;Mycoplasmatales;Mycoplasmataceae;Mycoplasma;no support
k127_2840119_1	Bacteria;Firmicutes;no support;no support;no support;no support;no support
k127_2842610_27	Bacteria;Firmicutes;Negativicutes;Veillonellales;Veillonellaceae*;no support;no support
k127_2842911_7	Bacteria;Firmicutes;Bacilli;Lactobacillales;Streptococcaceae;Streptococcus;no support
k127_2846538_1	Bacteria;no support;no support;no support;no support;no support;no support
k127_2854534_1	Bacteria;no support;no support;no support;no support;no support;no support
k127_2856476_3	Bacteria;Firmicutes;no support;no support;no support;no support;no support
k127_2869030_3	Bacteria;Firmicutes;Clostridia;Clostridiales;no support;no support;no support
k127_2874308_1	Bacteria;Firmicutes;no support;no support;no support;no support;no support
k127_2874368_1	Bacteria;Firmicutes;Clostridia;Clostridiales;no support;no support;no support
k127_2882360_1	Bacteria;Firmicutes;NA;NA;NA;NA;Firmicutes bacterium
k127_2884233_1	Bacteria;Firmicutes;Clostridia;Clostridiales;Clostridiaceae;Clostridium;Clostridium sp. CAG:524
k127_2886540_1	Bacteria;no support;no support;no support;no support;no support;no support
k127_2886540_2	Bacteria;no support;no support;no support;no support;no support;no support
k127_2891647_6	Bacteria;Firmicutes;Clostridia;Clostridiales;Lachnospiraceae;Roseburia;no support
k127_2893921_6	Bacteria;Firmicutes;Clostridia;Clostridiales;no support;no support;no support
k127_2897530_10	Bacteria;Bacteroidetes;Bacteroidia;Bacteroidales;Prevotellaceae;no support;no support
k127_2897530_9	Bacteria;Bacteroidetes;Bacteroidia;Bacteroidales;Prevotellaceae;no support;no support
k127_2900357_8	Bacteria;Firmicutes;Clostridia;Clostridiales;Ruminococcaceae;no support;no support
k127_2900564_11	Bacteria;Firmicutes;Clostridia;Clostridiales;Lachnospiraceae;Roseburia;no support
k127_2900564_2	Bacteria;Firmicutes;Clostridia;Clostridiales;Lachnospiraceae;Roseburia;no support
k127_2900844_1	Bacteria;Firmicutes;Clostridia;Clostridiales;Lachnospiraceae;Mediterraneibacter;[Ruminococcus] lactaris
k127_2902089_46	Bacteria;Bacteroidetes;Bacteroidia;Bacteroidales;no support;no support;no support
k127_2902089_47	Bacteria;Bacteroidetes;Bacteroidia;Bacteroidales;no support;no support;no support
k127_2903458_2	Bacteria;Firmicutes;Clostridia;Clostridiales;Lachnospiraceae;no support;no support
k127_2905260_14	Bacteria;Bacteroidetes;Bacteroidia;Bacteroidales;Prevotellaceae;Prevotella;no support
k127_2913914_1	Bacteria;Firmicutes;Clostridia;Clostridiales;Ruminococcaceae;Ruminococcus;Ruminococcus sp.
k127_2915958_16	Bacteria;Firmicutes;Clostridia;Clostridiales;NA;NA;Clostridiales bacterium
k127_2915958_18	Bacteria;Firmicutes;Clostridia;Clostridiales;NA;NA;Clostridiales bacterium
k127_2917293_2	Bacteria;Firmicutes;no support;no support;no support;no support;no support
k127_2917337_4	Bacteria;Firmicutes;no support;no support;no support;no support;no support
k127_2918742_13	Bacteria;Firmicutes;Clostridia;Clostridiales;Lachnospiraceae;Coprococcus;no support
k127_2918980_1	Bacteria;Actinobacteria;Coriobacteriia;Coriobacteriales;no support;no support;no support
k127_2920116_1	Bacteria;Firmicutes;Clostridia;Clostridiales;NA;NA;Clostridiales bacterium
k127_2921943_162	Bacteria;Firmicutes;Clostridia;Clostridiales;no support;no support;no support
k127_2921943_182	Bacteria;Firmicutes;Clostridia;Clostridiales;no support;no support;no support
k127_2921943_183	Bacteria;Firmicutes;Clostridia;Clostridiales;no support;no support;no support
k127_2921943_7	Bacteria;Firmicutes;Clostridia;Clostridiales;no support;no support;no support
k127_2922360_8	Bacteria;Verrucomicrobia;NA;NA;NA;NA;Verrucomicrobia bacterium
k127_2927878_5	Bacteria;Proteobacteria;Deltaproteobacteria;Desulfovibrionales;Desulfovibrionaceae;Desulfovibrio;Desulfovibrio piger
k127_2927961_8	Bacteria;Firmicutes;Clostridia;Clostridiales;Clostridiaceae;Clostridium;no support
k127_2928510_1	Bacteria;Proteobacteria;Deltaproteobacteria;Desulfovibrionales;Desulfovibrionaceae;Bilophila;no support
k127_2931272_2	Bacteria;no support;no support;no support;no support;no support;no support
k127_2933823_13	Bacteria;Firmicutes;no support;no support;no support;no support;no support
k127_2933823_14	Bacteria;Firmicutes;no support;no support;no support;no support;no support
k127_2936093_13	Bacteria;Firmicutes;no support;no support;no support;no support;no support
k127_2936093_14	Bacteria;Firmicutes;no support;no support;no support;no support;no support
k127_2936856_1	Bacteria;no support;no support;no support;no support;no support;no support
k127_293821_9	Bacteria;Firmicutes;Clostridia;Clostridiales;Ruminococcaceae;Ruminococcus;Ruminococcus sp. CAG:579
k127_2938812_8	Bacteria;no support;no support;no support;no support;no support;no support
k127_2939553_1	Bacteria;Firmicutes;Clostridia;Clostridiales;no support;no support;no support
k127_2939553_2	Bacteria;Firmicutes;Clostridia;Clostridiales;no support;no support;no support
k127_2940511_3	Bacteria;Firmicutes;Clostridia;Clostridiales;Ruminococcaceae;Faecalibacterium;no support
k127_2941435_1	Bacteria;Firmicutes;Clostridia;Clostridiales;no support;no support;no support
k127_2941535_1	Bacteria;no support;no support;no support;no support;no support;no support
k127_2943939_21	Bacteria;Firmicutes;Clostridia;Clostridiales;NA;NA;Clostridiales bacterium
k127_2946241_2	Bacteria;Firmicutes;no support;no support;no support;no support;no support
k127_2951121_2	Bacteria;Firmicutes;Clostridia;no support;no support;no support;no support
k127_2952937_1	Bacteria;Firmicutes;Clostridia;Clostridiales;Ruminococcaceae;no support;no support
k127_2953812_1	Bacteria;Firmicutes;Clostridia;Clostridiales;Ruminococcaceae;no support;no support
k127_2954871_2	Bacteria;Firmicutes;Clostridia;Clostridiales;no support;no support;no support
k127_2956543_1	Bacteria;Bacteroidetes;Bacteroidia;Bacteroidales;Odoribacteraceae;no support;no support
k127_2957311_10	Bacteria;Firmicutes;no support;no support;no support;no support;no support
k127_2964240_5	Bacteria;Bacteroidetes;Bacteroidia;Bacteroidales;Prevotellaceae;no support;no support
k127_2994086_1	Bacteria;Firmicutes;NA;NA;NA;NA;Firmicutes bacterium CAG:791
k127_2994106_2	Bacteria;Firmicutes;no support;no support;no support;no support;no support
k127_2996122_3	Bacteria;Firmicutes;Clostridia;Clostridiales;Clostridiales Family XIII. Incertae Sedis;NA;Clostridiales Family XIII bacterium
k127_3009872_8	Bacteria;Firmicutes;NA;NA;NA;NA;Firmicutes bacterium CAG:534
k127_30333_7	Bacteria;Firmicutes;Clostridia;Clostridiales;Lachnospiraceae;Coprococcus;Coprococcus eutactus
k127_304111_13	Bacteria;Firmicutes;no support;no support;no support;no support;no support
k127_3041456_2	Bacteria;no support;no support;no support;no support;no support;no support
k127_3042765_4	Bacteria;Firmicutes;Clostridia;Clostridiales;no support;no support;no support
k127_3044974_34	Bacteria;Firmicutes;Clostridia;Clostridiales;no support;no support;no support
k127_3048338_1	Bacteria;Firmicutes;Clostridia;Clostridiales;no support;no support;no support
k127_3048656_1	Bacteria;Bacteroidetes;Bacteroidia;Bacteroidales;no support;no support;no support
k127_3048677_1	Bacteria;Firmicutes;no support;no support;no support;no support;no support
k127_3052185_3	Bacteria;Firmicutes;Clostridia;Clostridiales;Lachnospiraceae;Coprococcus;Coprococcus catus
k127_3052284_4	Bacteria;Bacteroidetes;Bacteroidia;Bacteroidales;Prevotellaceae;Prevotella;no support
k127_3056826_1	Bacteria;Firmicutes;Clostridia;Clostridiales;no support;no support;no support
k127_3058152_2	Bacteria;no support;no support;no support;no support;no support;no support
k127_3058152_3	Bacteria;no support;no support;no support;no support;no support;no support
k127_3058778_5	Bacteria;Bacteroidetes;Bacteroidia;Bacteroidales;Prevotellaceae;Prevotella;no support
k127_3058983_7	Bacteria;Firmicutes;no support;no support;no support;no support;no support
k127_3061083_2	Bacteria;Firmicutes;Clostridia;NA;NA;NA;Clostridia bacterium
k127_3063224_7	Bacteria;Proteobacteria;Gammaproteobacteria;Aeromonadales;Succinivibrionaceae;no support;no support
k127_3064538_5	Bacteria;Firmicutes;Clostridia;Clostridiales;no support;no support;no support
k127_306514_41	Bacteria;Firmicutes;Bacilli;Lactobacillales;Lactobacillaceae;no support;no support
k127_3068132_13	Bacteria;Firmicutes;Negativicutes;Veillonellales;Veillonellaceae;Dialister;no support
k127_306981_1	Bacteria;no support;no support;no support;no support;no support;no support
k127_307264_1	Bacteria;Firmicutes;Clostridia;Clostridiales;Ruminococcaceae;NA;Ruminococcaceae bacterium
k127_3073801_2	Bacteria;Firmicutes;NA;NA;NA;NA;Firmicutes bacterium CAG:170
k127_3074199_1	Bacteria;Bacteroidetes;Bacteroidia;Bacteroidales;Prevotellaceae;Prevotella;no support
k127_3074213_1	Bacteria;Bacteroidetes;Bacteroidia;Bacteroidales;Prevotellaceae;Prevotella;no support
k127_307897_1	no support;no support;no support;no support;no support;no support;no support
k127_308002_7	Bacteria;no support;no support;no support;no support;no support;no support
k127_3087259_5	Bacteria;Bacteroidetes;Bacteroidia;Bacteroidales;Prevotellaceae;Prevotella;no support
k127_3089894_3	Bacteria;Bacteroidetes;Bacteroidia;Bacteroidales;Bacteroidaceae;Bacteroides;no support
k127_3090155_2	Bacteria;Firmicutes;no support;no support;no support;no support;no support
k127_3091721_1	Bacteria;no support;no support;no support;no support;no support;no support
k127_3092598_2	Bacteria;no support;no support;no support;no support;no support;no support
k127_3093402_27	Bacteria;Actinobacteria;Actinobacteria;Bifidobacteriales;Bifidobacteriaceae;Bifidobacterium;no support
k127_3093560_6	Bacteria;Firmicutes;Clostridia;Clostridiales;Ruminococcaceae;Ruminococcus;no support
k127_3095802_3	Bacteria;Firmicutes;Clostridia;Clostridiales;no support;no support;no support
k127_309653_3	Bacteria;Bacteroidetes;Bacteroidia;Bacteroidales;Prevotellaceae;Prevotella;no support
k127_3098103_2	Bacteria;Bacteroidetes;Bacteroidia;Bacteroidales;Bacteroidaceae;Bacteroides;no support
k127_3098161_1	Bacteria;no support;no support;no support;no support;no support;no support
k127_3102909_2	Bacteria;no support;no support;no support;no support;no support;no support
k127_3104552_4	Bacteria;Bacteroidetes;Bacteroidia;Bacteroidales;Rikenellaceae;Alistipes;no support
k127_3106051_1	Bacteria;Firmicutes;Clostridia;Clostridiales;Ruminococcaceae;NA;Ruminococcaceae bacterium
k127_3106292_22	Bacteria;Firmicutes;Clostridia;Clostridiales;no support;no support;no support
k127_3114855_1	Bacteria;no support;no support;no support;no support;no support;no support
k127_3122296_4	Bacteria;Bacteroidetes;Bacteroidia;Bacteroidales;Bacteroidaceae;Bacteroides;Bacteroides sp. CAG:545
k127_3122794_1	Bacteria;Tenericutes;Mollicutes;Mycoplasmatales;Mycoplasmataceae;Mycoplasma;Mycoplasma sp. CAG:956
k127_3124154_1	Bacteria;Firmicutes;Clostridia;Clostridiales;no support;no support;no support
k127_312924_1	Bacteria;Firmicutes;no support;no support;no support;no support;no support
k127_3130147_5	Bacteria;Bacteroidetes;Bacteroidia;Bacteroidales;no support;no support;no support
k127_3131827_4	Bacteria;Firmicutes;Clostridia;Clostridiales;no support;no support;no support
k127_3132009_3	Bacteria;Firmicutes;no support;no support;no support;no support;no support
k127_3133667_2	Bacteria;Proteobacteria;Gammaproteobacteria;Aeromonadales;Succinivibrionaceae;no support;no support
k127_3141051_136	Bacteria;Firmicutes;Clostridia;Clostridiales;no support;no support;no support
k127_314200_16	Bacteria;Bacteroidetes;Bacteroidia;Bacteroidales;Rikenellaceae;Alistipes;Alistipes communis
k127_3147350_2	Bacteria;Firmicutes;Clostridia;Clostridiales;no support;no support;no support
k127_3149326_1	Bacteria;Firmicutes;Clostridia;Clostridiales;no support;no support;no support
k127_315141_6	Bacteria;Firmicutes;Clostridia;Clostridiales;Lachnospiraceae;Coprococcus;no support
k127_315141_7	Bacteria;Firmicutes;Clostridia;Clostridiales;Lachnospiraceae;Coprococcus;no support
k127_3163413_1	Bacteria;Bacteroidetes;Bacteroidia;Bacteroidales;Prevotellaceae;Prevotella;no support
k127_316376_2	Bacteria;Firmicutes;no support;no support;no support;no support;no support
k127_3166515_1	Bacteria;Bacteroidetes;Bacteroidia;Bacteroidales;Bacteroidaceae;Bacteroides;no support
k127_3175414_1	Bacteria;Firmicutes;no support;no support;no support;no support;no support
k127_3176862_1	Bacteria;Firmicutes;Clostridia;Clostridiales;Ruminococcaceae;Ruminococcus;Ruminococcus sp. CAG:382
k127_3176862_3	Bacteria;Firmicutes;Clostridia;Clostridiales;Ruminococcaceae;Ruminococcus;Ruminococcus sp. CAG:382
k127_3177551_6	Bacteria;no support;no support;no support;no support;no support;no support
k127_3177551_8	Bacteria;no support;no support;no support;no support;no support;no support
k127_31799_3	Bacteria;Firmicutes;Clostridia;Clostridiales;no support;no support;no support
k127_318036_10	Bacteria;Firmicutes;no support;no support;no support;no support;no support
k127_318036_11	Bacteria;Firmicutes;no support;no support;no support;no support;no support
k127_3184171_8	Bacteria;Firmicutes;no support;no support;no support;no support;no support
k127_3187650_35	Bacteria;no support;no support;no support;no support;no support;no support
k127_3193531_2	Bacteria;Firmicutes;Clostridia;Clostridiales;no support;no support;no support
k127_3193_2	Bacteria;no support;no support;no support;no support;no support;no support
k127_3198442_1	Bacteria;Firmicutes;Clostridia;Clostridiales;Lachnospiraceae;Coprococcus;Coprococcus catus
k127_3198612_10	Bacteria;Proteobacteria;Gammaproteobacteria;Aeromonadales;Succinivibrionaceae;no support;no support
k127_3201112_4	Bacteria;Firmicutes;no support;no support;no support;no support;no support
k127_3204136_7	Bacteria;Firmicutes;Clostridia;Clostridiales;Ruminococcaceae;no support;no support
k127_3204819_1	Bacteria;Bacteroidetes;Bacteroidia;Bacteroidales;no support;no support;no support
k127_3204819_2	Bacteria;Bacteroidetes;Bacteroidia;Bacteroidales;no support;no support;no support
k127_3205628_11	Bacteria;Firmicutes;no support;no support;no support;no support;no support
k127_3205628_12	Bacteria;Firmicutes;no support;no support;no support;no support;no support
k127_3206787_2	Bacteria;no support;no support;no support;no support;no support;no support
k127_3207996_4	Bacteria;Bacteroidetes;Bacteroidia;Bacteroidales;no support;no support;no support
k127_3208315_1	Bacteria;Firmicutes;Clostridia;Clostridiales;no support;no support;no support
k127_3208710_2	Bacteria;Firmicutes;Clostridia;Clostridiales;no support;no support;no support
k127_3209394_40	Bacteria;no support;no support;no support;no support;no support;no support
k127_3212115_1	Bacteria;Firmicutes;Clostridia;Clostridiales;no support;no support;no support
k127_3216067_3	Bacteria;Firmicutes;no support;no support;no support;no support;no support
k127_3216677_11	Bacteria;Firmicutes;Clostridia;Clostridiales;Ruminococcaceae;no support;no support
k127_3216677_13	Bacteria;Firmicutes;Clostridia;Clostridiales;Ruminococcaceae;no support;no support
k127_3218192_1	Bacteria;Firmicutes;Clostridia;Clostridiales;Lachnospiraceae;Coprococcus;no support
k127_322000_2	Bacteria;Firmicutes;Clostridia;Clostridiales;Ruminococcaceae;Faecalibacterium;no support
k127_3223501_23	Bacteria;Firmicutes;Clostridia;Clostridiales;Ruminococcaceae;no support;no support
k127_3225964_25	Bacteria;Bacteroidetes;Bacteroidia;Bacteroidales;Prevotellaceae;Prevotella;Prevotella sp. Marseille-P4119
k127_3227988_11	Bacteria;Firmicutes;Clostridia;Clostridiales;no support;no support;no support
k127_3227988_13	Bacteria;Firmicutes;Clostridia;Clostridiales;no support;no support;no support
k127_3229303_1	Bacteria;Firmicutes;Clostridia;Clostridiales;no support;no support;no support
k127_3229685_3	Bacteria;Verrucomicrobia;no support;no support;no support;no support;no support
k127_3232733_3	Bacteria;Firmicutes;Clostridia;Clostridiales;no support;no support;no support
k127_3233357_27	Bacteria;Bacteroidetes;Bacteroidia;Bacteroidales;Tannerellaceae;Parabacteroides;no support
k127_3235725_1	Bacteria;Bacteroidetes;Bacteroidia;Bacteroidales;Prevotellaceae;no support;no support
k127_3236558_3	Archaea;Euryarchaeota;Methanobacteria;Methanobacteriales;Methanobacteriaceae;Methanobrevibacter;no support
k127_324011_5	Bacteria;Firmicutes;Clostridia;Clostridiales;Lachnospiraceae;Coprococcus;no support
k127_3240735_1	Bacteria;Firmicutes;no support;no support;no support;no support;no support
k127_3240735_2	Bacteria;Firmicutes;no support;no support;no support;no support;no support
k127_3241733_6	Bacteria;Bacteroidetes;Bacteroidia;Bacteroidales;Rikenellaceae;Alistipes;Alistipes communis
k127_3241733_8	Bacteria;Bacteroidetes;Bacteroidia;Bacteroidales;Rikenellaceae;Alistipes;Alistipes communis
k127_3241733_9	Bacteria;Bacteroidetes;Bacteroidia;Bacteroidales;Rikenellaceae;Alistipes;Alistipes communis
k127_3243563_6	Bacteria;Bacteroidetes;Bacteroidia;Bacteroidales;Bacteroidaceae;Bacteroides;no support
k127_3243563_7	Bacteria;Bacteroidetes;Bacteroidia;Bacteroidales;Bacteroidaceae;Bacteroides;no support
k127_324476_3	Bacteria;Bacteroidetes;Bacteroidia;Bacteroidales;Bacteroidaceae;Bacteroides;no support
k127_324480_1	Bacteria;Bacteroidetes;Bacteroidia;Bacteroidales;Prevotellaceae;Prevotella;no support
k127_3245084_2	Bacteria;Bacteroidetes;Bacteroidia;Bacteroidales;Prevotellaceae;Prevotella;no support
k127_3248899_1	Bacteria;Proteobacteria;Betaproteobacteria;Burkholderiales;Sutterellaceae;no support;no support
k127_3250115_2	Bacteria;Firmicutes;Clostridia;Clostridiales;no support;no support;no support
k127_325024_2	Bacteria;Firmicutes;Clostridia;Clostridiales;no support;no support;no support
k127_3266446_1	Bacteria;Proteobacteria;Betaproteobacteria;Burkholderiales;Sutterellaceae;no support;no support
k127_3267433_1	Bacteria;Firmicutes;Bacilli;Lactobacillales;Lactobacillaceae;no support;no support
k127_327774_14	Bacteria;Firmicutes;Clostridia;Clostridiales;no support;no support;no support
k127_3286531_1	Bacteria;Firmicutes;no support;no support;no support;no support;no support
k127_3287027_4	Bacteria;Firmicutes;Clostridia;Clostridiales;no support;no support;no support
k127_3289912_2	Bacteria;Firmicutes;Clostridia;Clostridiales;Clostridiales Family XIII. Incertae Sedis;NA;Clostridiales Family XIII bacterium WCA-MUC-591-APC-4B
k127_3291133_3	Bacteria;Firmicutes;Clostridia;Clostridiales;no support;no support;no support
k127_3295802_132	Bacteria;Bacteroidetes;Bacteroidia;Bacteroidales;Odoribacteraceae;Odoribacter;no support
k127_3295802_67	Bacteria;Bacteroidetes;Bacteroidia;Bacteroidales;Odoribacteraceae;Odoribacter;no support
k127_329888_3	Bacteria;no support;no support;no support;no support;no support;no support
k127_329904_28	Bacteria;no support;no support;no support;no support;no support;no support
k127_3299472_1	Bacteria;Firmicutes;Bacilli;Lactobacillales;Lactobacillaceae;no support;no support
k127_3304799_2	Bacteria;no support;no support;no support;no support;no support;no support
k127_3308493_1	Bacteria;Proteobacteria;Betaproteobacteria;Burkholderiales;Sutterellaceae;no support;no support
k127_3315693_1	Bacteria;Firmicutes;no support;no support;no support;no support;no support
k127_3321453_2	Bacteria;Bacteroidetes;Bacteroidia;no support;no support;no support;no support
k127_332146_2	Bacteria;Firmicutes;Clostridia;Clostridiales;no support;no support;no support
k127_332146_3	Bacteria;Firmicutes;Clostridia;Clostridiales;no support;no support;no support
k127_3323299_30	Bacteria;Firmicutes;Clostridia;Clostridiales;Ruminococcaceae;NA;Ruminococcaceae bacterium
k127_332810_5	Bacteria;Firmicutes;Erysipelotrichia;Erysipelotrichales;Erysipelotrichaceae;no support;no support
k127_3331415_1	Bacteria;Firmicutes;no support;no support;no support;no support;no support
k127_3338296_1	Bacteria;Firmicutes;Clostridia;Clostridiales;no support;no support;no support
k127_3346124_2	Bacteria;Firmicutes;Negativicutes;Acidaminococcales;Acidaminococcaceae;Acidaminococcus;no support
k127_3347907_1	Bacteria;no support;no support;no support;no support;no support;no support
k127_3349882_4	Bacteria;Firmicutes;Clostridia;Clostridiales;no support;no support;no support
k127_3350684_8	Bacteria;Firmicutes;Clostridia;Clostridiales;Lachnospiraceae;Dorea;no support
k127_3353084_4	Bacteria;Firmicutes;Clostridia;Clostridiales;no support;no support;no support
k127_3353191_6	Bacteria;Firmicutes;Clostridia;Clostridiales;no support;no support;no support
k127_3355425_1	Bacteria;Firmicutes;no support;no support;no support;no support;no support
k127_3356189_6	Bacteria;Firmicutes;Clostridia;Clostridiales;Lachnospiraceae;Roseburia;no support
k127_3358922_3	Bacteria;Proteobacteria;Betaproteobacteria;Burkholderiales;Sutterellaceae;Sutterella;no support
k127_3360783_16	Bacteria;Firmicutes;Clostridia;Clostridiales;Ruminococcaceae;Ruminococcus;no support
k127_3360783_18	Bacteria;Firmicutes;Clostridia;Clostridiales;Ruminococcaceae;Ruminococcus;no support
k127_3361612_9	Bacteria;Firmicutes;Clostridia;Clostridiales;Lachnospiraceae;no support;no support
k127_3367795_17	Bacteria;Proteobacteria;no support;no support;no support;no support;no support
k127_3368994_15	Bacteria;Bacteroidetes;Bacteroidia;Bacteroidales;no support;no support;no support
k127_3369866_5	Bacteria;Bacteroidetes;Bacteroidia;Bacteroidales;Prevotellaceae;Prevotella;Prevotella sp. 885
k127_3374396_40	Bacteria;Firmicutes;Clostridia;Clostridiales;no support;no support;no support
k127_3380727_1	Bacteria;Firmicutes;Clostridia;Clostridiales;no support;no support;no support
k127_3389883_2	Bacteria;no support;no support;no support;no support;no support;no support
k127_3390087_4	Bacteria;no support;no support;no support;no support;no support;no support
k127_3391631_1	Bacteria;Firmicutes;no support;no support;no support;no support;no support
k127_3394352_14	Bacteria;Actinobacteria;Actinobacteria;Bifidobacteriales;Bifidobacteriaceae;Bifidobacterium;no support
k127_339465_12	Bacteria;Firmicutes;Clostridia;Clostridiales;Eubacteriaceae;Eubacterium;Eubacterium sp. CAG:38
k127_3401367_14	Bacteria;Firmicutes;Clostridia;Clostridiales;Ruminococcaceae;NA;Ruminococcaceae bacterium
k127_3402256_2	Bacteria;no support;no support;no support;no support;no support;no support
k127_340656_4	Bacteria;no support;no support;no support;no support;no support;no support
k127_3408597_1	Bacteria;no support;no support;no support;no support;no support;no support
k127_3412432_3	Bacteria;Bacteroidetes;Bacteroidia;Bacteroidales;Prevotellaceae;no support;no support
k127_3412432_4	Bacteria;Bacteroidetes;Bacteroidia;Bacteroidales;Prevotellaceae;no support;no support
k127_3420546_1	Bacteria;no support;no support;no support;no support;no support;no support
k127_342790_5	Bacteria;no support;no support;no support;no support;no support;no support
k127_3430478_11	Bacteria;Firmicutes;no support;no support;no support;no support;no support
k127_3432364_8	Bacteria;Firmicutes;no support;no support;no support;no support;no support
k127_3432411_1	Bacteria;no support;no support;no support;no support;no support;no support
k127_3437394_1	Bacteria;Bacteroidetes;Bacteroidia;Bacteroidales;Prevotellaceae;Prevotella;no support
k127_3444205_1	Bacteria;Firmicutes;Erysipelotrichia;Erysipelotrichales;Erysipelotrichaceae;no support;no support
k127_34488_13	Bacteria;Firmicutes;Clostridia;Clostridiales;NA;NA;Clostridiales bacterium
k127_3450554_3	Bacteria;Firmicutes;Clostridia;NA;NA;Candidatus Flemingibacterium;Candidatus Flemingibacterium merdigallinarum*
k127_3451298_17	Bacteria;Bacteroidetes;Bacteroidia;Bacteroidales;Bacteroidaceae;Bacteroides;no support
k127_3455001_3	Bacteria;no support;no support;no support;no support;no support;no support
k127_3455001_4	Bacteria;no support;no support;no support;no support;no support;no support
k127_345863_1	Bacteria;NA;NA;NA;NA;NA;bacterium
k127_3462002_22	Bacteria;Spirochaetes;Spirochaetia;Spirochaetales;Spirochaetaceae;Treponema;no support
k127_3463250_2	Bacteria;no support;no support;no support;no support;no support;no support
k127_3463250_3	Bacteria;no support;no support;no support;no support;no support;no support
k127_3463250_4	Bacteria;no support;no support;no support;no support;no support;no support
k127_3463250_5	Bacteria;no support;no support;no support;no support;no support;no support
k127_3466082_1	Bacteria;no support;no support;no support;no support;no support;no support
k127_3466082_2	Bacteria;no support;no support;no support;no support;no support;no support
k127_3467591_1	Bacteria;Bacteroidetes;Bacteroidia;Bacteroidales;Prevotellaceae;no support;no support
k127_347844_7	Bacteria;Tenericutes;Mollicutes;Mycoplasmatales;Mycoplasmataceae;Mycoplasma;Mycoplasma sp. CAG:611
k127_3479723_2	Bacteria;Firmicutes;Clostridia;Clostridiales;Ruminococcaceae;Ruminococcus;no support
k127_3480049_3	Bacteria;Firmicutes;NA;NA;NA;NA;Firmicutes bacterium
k127_3482926_1	Bacteria;Firmicutes;Clostridia;Clostridiales;Ruminococcaceae;Ruminococcus;Ruminococcus sp. CAG:579
k127_348380_3	Bacteria;Firmicutes;Clostridia;no support;no support;no support;no support
k127_3484630_2	Bacteria;Firmicutes;Clostridia;Clostridiales;Clostridiaceae;Clostridium;Clostridium sp. CAG:508
k127_3484630_3	Bacteria;Firmicutes;Clostridia;Clostridiales;Clostridiaceae;Clostridium;Clostridium sp. CAG:508
k127_3488408_10	Bacteria;Firmicutes;Clostridia;Clostridiales;no support;no support;no support
k127_3488408_9	Bacteria;Firmicutes;Clostridia;Clostridiales;no support;no support;no support
k127_349005_11	Bacteria;Bacteroidetes;Bacteroidia;Bacteroidales;Bacteroidaceae;Bacteroides;no support
k127_349293_2	Bacteria;Firmicutes;Clostridia;Clostridiales;Ruminococcaceae;no support;no support
k127_349293_4	Bacteria;Firmicutes;Clostridia;Clostridiales;Ruminococcaceae;no support;no support
k127_3494739_10	Bacteria;Actinobacteria;Coriobacteriia;Coriobacteriales;Atopobiaceae;Parolsenella;no support
k127_3494739_9	Bacteria;Actinobacteria;Coriobacteriia;Coriobacteriales;Atopobiaceae;Parolsenella;no support
k127_3497696_1	Bacteria;Bacteroidetes;Bacteroidia;Bacteroidales;no support;no support;no support
k127_3502156_11	Bacteria;Firmicutes;no support;no support;no support;no support;no support
k127_3502156_7	Bacteria;Firmicutes;no support;no support;no support;no support;no support
k127_3502559_2	Bacteria;Firmicutes;Clostridia;Clostridiales;Lachnospiraceae;Roseburia;no support
k127_3508087_1	Bacteria;no support;no support;no support;no support;no support;no support
k127_3510685_2	Bacteria;Firmicutes;no support;no support;no support;no support;no support
k127_3511432_1	Bacteria;Bacteroidetes;Bacteroidia;Bacteroidales;no support;no support;no support
k127_3511432_2	Bacteria;Bacteroidetes;Bacteroidia;Bacteroidales;no support;no support;no support
k127_3511456_2	Bacteria;Firmicutes;Erysipelotrichia;Erysipelotrichales;Erysipelotrichaceae;Coprobacillus;no support
k127_3512471_2	Bacteria;Firmicutes;Clostridia;Clostridiales;no support;no support;no support
k127_3512471_4	Bacteria;Firmicutes;Clostridia;Clostridiales;no support;no support;no support
k127_3512760_5	Bacteria;Bacteroidetes;Bacteroidia;Bacteroidales;no support;no support;no support
k127_3512760_6	Bacteria;Bacteroidetes;Bacteroidia;Bacteroidales;no support;no support;no support
k127_3512766_2	no support;no support;no support;no support;no support;no support;no support
k127_351628_4	Bacteria;Firmicutes;no support;no support;no support;no support;no support
k127_3516513_1	Bacteria;Firmicutes;Clostridia;Clostridiales;Ruminococcaceae;NA;Ruminococcaceae bacterium
k127_3516613_3	Bacteria;Firmicutes;Clostridia;Clostridiales;Lachnospiraceae;Roseburia;no support
k127_3516613_4	Bacteria;Firmicutes;Clostridia;Clostridiales;Lachnospiraceae;Roseburia;no support
k127_3519346_4	Bacteria;no support;no support;no support;no support;no support;no support
k127_3519346_6	Bacteria;no support;no support;no support;no support;no support;no support
k127_3519385_2	Bacteria;Firmicutes;no support;no support;no support;no support;no support
k127_3520125_6	Bacteria;Firmicutes;no support;no support;no support;no support;no support
k127_3521310_2	Bacteria;Bacteroidetes;Bacteroidia;Bacteroidales;Bacteroidaceae;Bacteroides;Bacteroides sp. CAG:530
k127_3521310_3	Bacteria;Bacteroidetes;Bacteroidia;Bacteroidales;Bacteroidaceae;Bacteroides;Bacteroides sp. CAG:530
k127_3522304_6	Bacteria;Firmicutes;Clostridia;no support;no support;no support;no support
k127_3522520_1	Bacteria;no support;no support;no support;no support;no support;no support
k127_3522675_22	Bacteria;Bacteroidetes;Bacteroidia;Bacteroidales;Tannerellaceae;Parabacteroides;Parabacteroides sp. CAG:409
k127_3523752_2	Bacteria;Firmicutes;Clostridia;Clostridiales;no support;no support;no support
k127_35272_9	Bacteria;Bacteroidetes;Bacteroidia;Bacteroidales;no support;no support;no support
k127_3527412_17	Bacteria;Firmicutes;Clostridia;Clostridiales;no support;no support;no support
k127_3527974_2	Bacteria;Firmicutes;Clostridia;Clostridiales;Ruminococcaceae;Ruminococcus;no support
k127_3528258_27	Bacteria;Bacteroidetes;Bacteroidia;Bacteroidales;Bacteroidaceae;Bacteroides;no support
k127_3529031_16	Bacteria;Bacteroidetes;Bacteroidia;Bacteroidales;Bacteroidaceae;Bacteroides;no support
k127_3535006_1	Bacteria;Bacteroidetes;Bacteroidia;Bacteroidales;Rikenellaceae;Alistipes;no support
k127_3535006_3	Bacteria;Bacteroidetes;Bacteroidia;Bacteroidales;Rikenellaceae;Alistipes;no support
k127_3537560_2	Bacteria;Firmicutes;Clostridia;Clostridiales;Clostridiaceae;Clostridium;no support
k127_3538929_1	Bacteria;Firmicutes;Clostridia;Clostridiales;no support;no support;no support
k127_3539221_59	Bacteria;Verrucomicrobia;Verrucomicrobiae;Verrucomicrobiales;Akkermansiaceae;Akkermansia;no support
k127_3539221_70	Bacteria;Verrucomicrobia;Verrucomicrobiae;Verrucomicrobiales;Akkermansiaceae;Akkermansia;no support
k127_3544559_46	Bacteria;Firmicutes;Clostridia;Clostridiales;no support;no support;no support
k127_3544559_55	Bacteria;Firmicutes;Clostridia;Clostridiales;no support;no support;no support
k127_3544602_8	Bacteria;Firmicutes;Clostridia;Clostridiales;Ruminococcaceae;NA;Ruminococcaceae bacterium
k127_3546047_4	Bacteria;Bacteroidetes;Bacteroidia;Bacteroidales;Prevotellaceae;Prevotella;no support
k127_3549229_41	Bacteria;Firmicutes;NA;NA;NA;NA;Firmicutes bacterium CAG:534
k127_3549229_42	Bacteria;Firmicutes;NA;NA;NA;NA;Firmicutes bacterium CAG:534
k127_355429_2	Bacteria;Bacteroidetes;Bacteroidia;Bacteroidales;no support;no support;no support
k127_3554585_2	Bacteria;Firmicutes;NA;NA;NA;NA;Firmicutes bacterium CAG:238
k127_3554585_3	Bacteria;Firmicutes;NA;NA;NA;NA;Firmicutes bacterium CAG:238
k127_3555929_1	Bacteria;Firmicutes;Erysipelotrichia;Erysipelotrichales;Erysipelotrichaceae;NA;Erysipelotrichaceae bacterium 7770_A6
k127_3556633_3	Bacteria;Bacteroidetes;Bacteroidia;Bacteroidales;Prevotellaceae;Prevotella;no support
k127_3556642_2	Bacteria;Bacteroidetes;Bacteroidia;Bacteroidales;Prevotellaceae;Prevotella;no support
k127_356063_1	Bacteria;Firmicutes;Clostridia;Clostridiales;Ruminococcaceae;Ruminococcus;no support
k127_3560649_2	Bacteria;Bacteroidetes;Bacteroidia;Bacteroidales;Prevotellaceae;Prevotella;no support
k127_3565439_2	Bacteria;no support;no support;no support;no support;no support;no support
k127_3566347_2	Bacteria;Bacteroidetes;Bacteroidia;Bacteroidales;Bacteroidaceae;Bacteroides;no support
k127_3566530_13	Bacteria;Firmicutes;Negativicutes;Acidaminococcales;Acidaminococcaceae;Phascolarctobacterium;no support
k127_3566530_14	Bacteria;Firmicutes;Negativicutes;Acidaminococcales;Acidaminococcaceae;Phascolarctobacterium;no support
k127_3568191_1	Bacteria;no support;no support;no support;no support;no support;no support
k127_3574226_8	Bacteria;Firmicutes;NA;NA;NA;NA;Firmicutes bacterium CAG:534
k127_3575401_2	Bacteria;Firmicutes;Clostridia;Clostridiales;no support;no support;no support
k127_3575906_12	Bacteria;Bacteroidetes;Bacteroidia;Bacteroidales;Prevotellaceae;no support;no support
k127_3585345_2	Bacteria;Firmicutes;no support;no support;no support;no support;no support
k127_3590025_21	Bacteria;Firmicutes;Clostridia;Clostridiales;no support;no support;no support
k127_3590509_1	Bacteria;Firmicutes;Negativicutes;Veillonellales;Veillonellaceae;Megasphaera;no support
k127_3590509_2	Bacteria;Firmicutes;Negativicutes;Veillonellales;Veillonellaceae;Megasphaera;no support
k127_3595394_2	Bacteria;Firmicutes;Clostridia;Clostridiales;no support;no support;no support
k127_3599420_2	Bacteria;Bacteroidetes;Bacteroidia;Bacteroidales;Tannerellaceae;Parabacteroides;no support
k127_3599420_3	Bacteria;Bacteroidetes;Bacteroidia;Bacteroidales;Tannerellaceae;Parabacteroides;no support
k127_3602389_4	Bacteria;Firmicutes;no support;no support;no support;no support;no support
k127_3603084_7	Bacteria;Bacteroidetes;Bacteroidia;Bacteroidales;Tannerellaceae;Parabacteroides;no support
k127_3603085_2	Bacteria;Bacteroidetes;Bacteroidia;Bacteroidales;Prevotellaceae;Prevotella;Prevotella sp. Marseille-P4119
k127_3606215_13	Bacteria;Firmicutes;Clostridia;Clostridiales;NA;NA;Clostridiales bacterium
k127_3607969_1	Bacteria;no support;no support;no support;no support;no support;no support
k127_3611273_1	Bacteria;Firmicutes;Negativicutes;Veillonellales;Veillonellaceae;Dialister;no support
k127_3628231_3	Bacteria;Firmicutes;Clostridia;Clostridiales;Ruminococcaceae;Ruminococcus;no support
k127_3629947_2	Bacteria;Firmicutes;no support;no support;no support;no support;no support
k127_3633016_4	Bacteria;Firmicutes;no support;no support;no support;no support;no support
k127_3635302_1	Bacteria;Firmicutes;Clostridia;Clostridiales;no support;no support;no support
k127_3639117_2	Bacteria;Firmicutes;Negativicutes;Veillonellales;Veillonellaceae;Dialister;no support
k127_3640478_6	Bacteria;Firmicutes;Clostridia;Clostridiales;Ruminococcaceae;Ruminococcus;Ruminococcus sp. CAG:579
k127_3648217_3	Bacteria;Firmicutes;no support;no support;no support;no support;no support
k127_3650397_2	Bacteria;Firmicutes;Clostridia;Clostridiales;no support;no support;no support
k127_3654513_3	Bacteria;Firmicutes;Clostridia;Clostridiales;no support;no support;no support
k127_3654513_4	Bacteria;Firmicutes;Clostridia;Clostridiales;no support;no support;no support
k127_3655091_1	Bacteria;Firmicutes;Clostridia;Clostridiales;Oscillospiraceae;Oscillibacter;no support
k127_365633_1	Bacteria;no support;no support;no support;no support;no support;no support
k127_3656343_1	Bacteria;Bacteroidetes;Bacteroidia;Bacteroidales;Bacteroidaceae;Bacteroides;no support
k127_3658339_11	Bacteria;Bacteroidetes;Bacteroidia;Bacteroidales;Prevotellaceae;Prevotella;Prevotella sp. CAG:873
k127_3658412_4	Bacteria;Firmicutes;Clostridia;Clostridiales;no support;no support;no support
k127_3659052_3	Bacteria;Firmicutes;Clostridia;Clostridiales;no support;no support;no support
k127_3659052_5	Bacteria;Firmicutes;Clostridia;Clostridiales;no support;no support;no support
k127_3661364_9	Bacteria;Firmicutes;Clostridia;Clostridiales;no support;no support;no support
k127_3663116_2	Bacteria;Firmicutes;Clostridia;Clostridiales;Ruminococcaceae;Ruminococcus;Ruminococcus sp. CAG:382
k127_3664616_3	Bacteria;Firmicutes;Clostridia;Clostridiales;no support;no support;no support
k127_3665592_3	Bacteria;Firmicutes;Clostridia;Clostridiales;no support;no support;no support
k127_3665592_4	Bacteria;Firmicutes;Clostridia;Clostridiales;no support;no support;no support
k127_3669961_1	Bacteria;Firmicutes;Clostridia;Clostridiales;no support;no support;no support
k127_3671448_4	Bacteria;Firmicutes;Clostridia;Clostridiales;no support;no support;no support
k127_3671823_2	Bacteria;Firmicutes;Clostridia;Clostridiales;no support;no support;no support
k127_3674915_1	Bacteria;Firmicutes;Clostridia;Clostridiales;no support;no support;no support
k127_3674915_2	Bacteria;Firmicutes;Clostridia;Clostridiales;no support;no support;no support
k127_367705_6	Bacteria;no support;no support;no support;no support;no support;no support
k127_3677184_12	Bacteria;Bacteroidetes;Bacteroidia;Bacteroidales;Prevotellaceae;NA;Prevotellaceae bacterium
k127_3677205_1	Bacteria;Firmicutes;no support;no support;no support;no support;no support
k127_3677205_2	Bacteria;Firmicutes;no support;no support;no support;no support;no support
k127_3677480_6	Bacteria;Bacteroidetes;Bacteroidia;Bacteroidales;Prevotellaceae;Paraprevotella;no support
k127_3677480_7	Bacteria;Bacteroidetes;Bacteroidia;Bacteroidales;Prevotellaceae;Paraprevotella;no support
k127_3677532_3	Bacteria;Firmicutes;Clostridia;Clostridiales;Lachnospiraceae;Dorea;no support
k127_3678984_14	Bacteria;Firmicutes;Clostridia;Clostridiales;Eubacteriaceae;Eubacterium;Eubacterium ventriosum
k127_3680032_2	Bacteria;Firmicutes;Clostridia;Clostridiales;NA;NA;Clostridiales bacterium
k127_3680585_4	Bacteria;Proteobacteria;Betaproteobacteria;Burkholderiales;Sutterellaceae;Sutterella;no support
k127_3682279_2	Bacteria;Firmicutes;no support;no support;no support;no support;no support
k127_3684575_1	Bacteria;Bacteroidetes;Bacteroidia;Bacteroidales;no support;no support;no support
k127_3687843_10	Bacteria;Firmicutes;Clostridia;Clostridiales;no support;no support;no support
k127_3689781_3	Bacteria;Firmicutes;Clostridia;Clostridiales;no support;no support;no support
k127_3690473_7	Bacteria;Bacteroidetes;Bacteroidia;Bacteroidales;Bacteroidaceae;Bacteroides;no support
k127_3690616_8	Bacteria;Firmicutes;Clostridia;no support;no support;no support;no support
k127_3698472_2	Bacteria;Firmicutes;Erysipelotrichia;Erysipelotrichales;Erysipelotrichaceae;NA;Erysipelotrichaceae bacterium 7770_A6
k127_3700500_1	Bacteria;Firmicutes;Clostridia;Clostridiales;Ruminococcaceae;Faecalibacterium;no support
k127_370080_1	Bacteria;Firmicutes;Clostridia;Clostridiales;NA;NA;Clostridiales bacterium
k127_370080_3	Bacteria;Firmicutes;Clostridia;Clostridiales;NA;NA;Clostridiales bacterium
k127_3703850_7	Bacteria;Firmicutes;Clostridia;Clostridiales;no support;no support;no support
k127_3703850_8	Bacteria;Firmicutes;Clostridia;Clostridiales;no support;no support;no support
k127_3705335_2	Bacteria;Bacteroidetes;Bacteroidia;Bacteroidales;no support;no support;no support
k127_3705835_2	Bacteria;no support;no support;no support;no support;no support;no support
k127_3707679_1	Bacteria;no support;no support;no support;no support;no support;no support
k127_3713743_3	Bacteria;Bacteroidetes;Bacteroidia;Bacteroidales;no support;no support;no support
k127_371507_1	Bacteria;Firmicutes;Clostridia;Clostridiales;Lachnospiraceae;Dorea;Dorea longicatena
k127_371729_1	Bacteria;Firmicutes;Clostridia;Clostridiales;no support;no support;no support
k127_3718711_8	Bacteria;Firmicutes;Clostridia;no support;no support;no support;no support
k127_3727462_5	Bacteria;Bacteroidetes;Bacteroidia;Bacteroidales;no support;no support;no support
k127_3730365_7	Bacteria;Firmicutes;Clostridia;Clostridiales;no support;no support;no support
k127_3734319_5	Bacteria;no support;no support;no support;no support;no support;no support
k127_3739721_24	Bacteria;Firmicutes;Clostridia;Clostridiales;no support;no support;no support
k127_3739749_38	Bacteria;Bacteroidetes;Bacteroidia;Bacteroidales;no support;no support;no support
k127_3744829_8	Bacteria;Firmicutes;Clostridia;Clostridiales;Lachnospiraceae;no support;no support
k127_3752790_36	Bacteria;Firmicutes;Clostridia;Clostridiales;no support;no support;no support
k127_3752790_37	Bacteria;Firmicutes;Clostridia;Clostridiales;no support;no support;no support
k127_3755272_1	Bacteria;Firmicutes;Clostridia;Clostridiales;Lachnospiraceae;Blautia;no support
k127_3756357_1	Bacteria;Firmicutes;no support;no support;no support;no support;no support
k127_3756357_2	Bacteria;Firmicutes;no support;no support;no support;no support;no support
k127_3758395_4	Bacteria;Actinobacteria;Coriobacteriia;Eggerthellales;Eggerthellaceae;Eggerthella;no support
k127_3768428_20	Bacteria;Firmicutes;Clostridia;Clostridiales;no support;no support;no support
k127_3771683_1	Bacteria;Firmicutes;no support;no support;no support;no support;no support
k127_377353_33	Bacteria;Spirochaetes;Spirochaetia;no support;no support;no support;no support
k127_3782_14	Bacteria;Proteobacteria;Gammaproteobacteria;no support;no support;no support;no support
k127_3786942_6	Bacteria;Firmicutes;Clostridia;Clostridiales;Lachnospiraceae;Coprococcus;Coprococcus catus
k127_3786942_7	Bacteria;Firmicutes;Clostridia;Clostridiales;Lachnospiraceae;Coprococcus;Coprococcus catus
k127_3788928_6	Bacteria;no support;no support;no support;no support;no support;no support
k127_379833_3	Bacteria;Bacteroidetes;Bacteroidia;Bacteroidales;no support;no support;no support
k127_3809233_1	Bacteria;Bacteroidetes;Bacteroidia;Bacteroidales;Prevotellaceae;Prevotella;Prevotella sp.
k127_3810613_2	Bacteria;Bacteroidetes;Bacteroidia;Bacteroidales;no support;no support;no support
k127_3811862_1	Bacteria;no support;no support;no support;no support;no support;no support
k127_3813618_2	Bacteria;Firmicutes;no support;no support;no support;no support;no support
k127_3813816_2	Bacteria;Firmicutes;Clostridia;Clostridiales;no support;no support;no support
k127_3814695_1	Bacteria;Firmicutes;Clostridia;no support;no support;no support;no support
k127_3818814_2	Bacteria;Bacteroidetes;Bacteroidia;Bacteroidales;Rikenellaceae;Alistipes;no support
k127_3819789_1	Bacteria;Firmicutes;Clostridia;Clostridiales;Lachnospiraceae;Coprococcus;no support
k127_3821630_1	Bacteria;Firmicutes;no support;no support;no support;no support;no support
k127_3821671_84	Bacteria;Verrucomicrobia;no support;no support;no support;no support;no support
k127_3826160_4	Bacteria;Firmicutes;Clostridia;Clostridiales;no support;no support;no support
k127_3828589_11	Bacteria;no support;no support;no support;no support;no support;no support
k127_3830532_1	Bacteria;Firmicutes;Clostridia;Clostridiales;no support;no support;no support
k127_3832059_4	Bacteria;Firmicutes;Clostridia;Clostridiales;no support;no support;no support
k127_3832704_12	Bacteria;Firmicutes;Clostridia;Clostridiales;no support;no support;no support
k127_3832981_6	Bacteria;Bacteroidetes;Bacteroidia;Bacteroidales;no support;no support;no support
k127_3835809_11	Bacteria;Bacteroidetes;Bacteroidia;Bacteroidales;Prevotellaceae;Prevotella;no support
k127_3841214_2	Bacteria;Firmicutes;Clostridia;Clostridiales;Ruminococcaceae;NA;Ruminococcaceae bacterium
k127_3841870_1	Bacteria;no support;no support;no support;no support;no support;no support
k127_3848441_3	Bacteria;Firmicutes;Negativicutes;Veillonellales;Veillonellaceae;Dialister;no support
k127_3848966_5	Bacteria;no support;no support;no support;no support;no support;no support
k127_3850970_3	Bacteria;Firmicutes;Clostridia;Clostridiales;Oscillospiraceae;Oscillibacter;no support
k127_3851852_3	Bacteria;Firmicutes;Clostridia;Clostridiales;Ruminococcaceae;no support;no support
k127_3851852_4	Bacteria;Firmicutes;Clostridia;Clostridiales;Ruminococcaceae;no support;no support
k127_3854120_1	Bacteria;Firmicutes;Clostridia;Clostridiales;no support;no support;no support
k127_3855006_1	Bacteria;Bacteroidetes;Bacteroidia;Bacteroidales;no support;no support;no support
k127_3864742_3	Bacteria;Proteobacteria;Betaproteobacteria;Burkholderiales;Sutterellaceae;Sutterella;Sutterella sp.
k127_3865025_1	Bacteria;no support;no support;no support;no support;no support;no support
k127_3874043_1	Bacteria;Firmicutes;Clostridia;Clostridiales;Lachnospiraceae;no support;no support
k127_3878695_1	Bacteria;Bacteroidetes;Bacteroidia;Bacteroidales;Rikenellaceae;Alistipes;no support
k127_3878751_21	Bacteria;no support;no support;no support;no support;no support;no support
k127_38825_2	Bacteria;Firmicutes;Clostridia;Clostridiales;no support;no support;no support
k127_3887262_1	Bacteria;no support;no support;no support;no support;no support;no support
k127_3887329_1	Bacteria;Firmicutes;no support;no support;no support;no support;no support
k127_3890639_6	Bacteria;Bacteroidetes;Bacteroidia;Bacteroidales;Prevotellaceae;Prevotella;Prevotella sp. CAG:873
k127_3890922_1	Bacteria;Firmicutes;no support;no support;no support;no support;no support
k127_3890922_2	Bacteria;Firmicutes;no support;no support;no support;no support;no support
k127_3894595_9	Bacteria;no support;no support;no support;no support;no support;no support
k127_3900574_5	Bacteria;Firmicutes;no support;no support;no support;no support;no support
k127_3900574_6	Bacteria;Firmicutes;no support;no support;no support;no support;no support
k127_3901090_1	Bacteria;Proteobacteria;Betaproteobacteria;Burkholderiales;Sutterellaceae;Sutterella;no support
k127_3909920_1	Bacteria;Firmicutes;Clostridia;Clostridiales;Ruminococcaceae;no support;no support
k127_3910514_1	Bacteria;no support;no support;no support;no support;no support;no support
k127_3911497_1	Bacteria;Tenericutes;Mollicutes;Mycoplasmatales;Mycoplasmataceae;Mycoplasma;Mycoplasma sp. CAG:611
k127_3915518_1	Bacteria;Firmicutes;Clostridia;Clostridiales;Lachnospiraceae;NA;Lachnospiraceae bacterium BX10
k127_3919049_3	Bacteria;Firmicutes;Clostridia;Clostridiales;NA;NA;Clostridiales bacterium
k127_3919725_1	Bacteria;Actinobacteria;Coriobacteriia;Coriobacteriales;Coriobacteriaceae;Collinsella;no support
k127_3921220_7	Bacteria;Firmicutes;no support;no support;no support;no support;no support
k127_3921627_2	Bacteria;Firmicutes;Clostridia;Clostridiales;no support;no support;no support
k127_3922720_1	Bacteria;no support;no support;no support;no support;no support;no support
k127_3922720_3	Bacteria;no support;no support;no support;no support;no support;no support
k127_3932071_15	Bacteria;Proteobacteria;no support;no support;no support;no support;no support
k127_3932737_2	Bacteria;Firmicutes;no support;no support;no support;no support;no support
k127_3933688_1	Bacteria;Bacteroidetes;Bacteroidia;Bacteroidales;no support;no support;no support
k127_3941291_1	Bacteria;Firmicutes;Clostridia;Clostridiales;no support;no support;no support
k127_3943316_1	Bacteria;Bacteroidetes;Bacteroidia;Bacteroidales;no support;no support;no support
k127_3949214_3	Bacteria;Actinobacteria;Coriobacteriia;Coriobacteriales;Atopobiaceae;Olsenella;Olsenella umbonata
k127_3954689_1	Bacteria;Firmicutes;Clostridia;Clostridiales;Clostridiaceae;no support;no support
k127_3955829_2	Bacteria;Bacteroidetes;Bacteroidia;Bacteroidales;Tannerellaceae;Parabacteroides;no support
k127_3962235_31	Bacteria;Bacteroidetes;Bacteroidia;Bacteroidales;no support;no support;no support
k127_3962922_6	Bacteria;Bacteroidetes;Bacteroidia;Bacteroidales;Prevotellaceae;Prevotella;no support
k127_3963699_3	Bacteria;Bacteroidetes;Bacteroidia;Bacteroidales;Prevotellaceae;Prevotella;no support
k127_3963946_4	Bacteria;Firmicutes;Clostridia;Clostridiales;Ruminococcaceae;no support;no support
k127_3968835_1	Bacteria;Firmicutes;no support;no support;no support;no support;no support
k127_3968875_2	Bacteria;Firmicutes;Clostridia;Clostridiales;Lachnospiraceae;no support;no support
k127_3970847_67	Bacteria;Bacteroidetes;Bacteroidia;Bacteroidales;no support;no support;no support
k127_3973863_36	Bacteria;Firmicutes;Clostridia;Clostridiales;Ruminococcaceae;NA;Ruminococcaceae bacterium
k127_3973863_37	Bacteria;Firmicutes;Clostridia;Clostridiales;Ruminococcaceae;NA;Ruminococcaceae bacterium
k127_3978119_2	Bacteria;Bacteroidetes;Bacteroidia;Bacteroidales;no support;no support;no support
k127_3979905_6	Bacteria;no support;no support;no support;no support;no support;no support
k127_3980027_2	Bacteria;Firmicutes;no support;no support;no support;no support;no support
k127_3982989_2	Bacteria;Firmicutes;Clostridia;Clostridiales;Lachnospiraceae;Oribacterium;Oribacterium sp.
k127_3987212_169	Bacteria;no support;no support;no support;no support;no support;no support
k127_3987610_1	Bacteria;Firmicutes;Clostridia;Clostridiales;Ruminococcaceae;no support;no support
k127_3987610_5	Bacteria;Firmicutes;Clostridia;Clostridiales;Ruminococcaceae;no support;no support
k127_3988287_4	Bacteria;Firmicutes;Negativicutes;Acidaminococcales;Acidaminococcaceae;Phascolarctobacterium;no support
k127_3994609_1	Bacteria;no support;no support;no support;no support;no support;no support
k127_4004721_15	Bacteria;Proteobacteria;Betaproteobacteria;Burkholderiales;Sutterellaceae;no support;no support
k127_4009214_4	Bacteria;Bacteroidetes;Bacteroidia;Bacteroidales;Prevotellaceae;Prevotella;no support
k127_4009214_5	Bacteria;Bacteroidetes;Bacteroidia;Bacteroidales;Prevotellaceae;Prevotella;no support
k127_4011203_3	Bacteria;Bacteroidetes;Bacteroidia;Bacteroidales;Prevotellaceae;no support;no support
k127_4013076_1	Bacteria;Firmicutes;no support;no support;no support;no support;no support
k127_4016064_2	Bacteria;Firmicutes;Clostridia;Clostridiales;no support;no support;no support
k127_4018893_3	Bacteria;Firmicutes;Clostridia;Clostridiales;Peptostreptococcaceae;Romboutsia;no support
k127_4023811_4	Bacteria;Spirochaetes;Spirochaetia;Spirochaetales;Spirochaetaceae;Treponema;no support
k127_4025663_1	Eukaryota;NA;Bigyra;Opalinata;Blastocystidae;Blastocystis*;no support
k127_4027234_20	Bacteria;Firmicutes;no support;no support;no support;no support;no support
k127_4027424_3	Bacteria;Firmicutes;no support;no support;no support;no support;no support
k127_4038614_3	Bacteria;Firmicutes;Clostridia;Clostridiales;NA;NA;Clostridiales bacterium
k127_4039663_1	Bacteria;Bacteroidetes;Bacteroidia;Bacteroidales;Rikenellaceae;Alistipes;Alistipes sp. CAG:157
k127_4039817_1	Bacteria;Bacteroidetes;Bacteroidia;Bacteroidales;Rikenellaceae;Alistipes;no support
k127_4039955_13	Bacteria;Bacteroidetes;Bacteroidia;Bacteroidales;Bacteroidaceae;Bacteroides;no support
k127_4040599_2	Bacteria;Firmicutes;Clostridia;Clostridiales;Lachnospiraceae;Butyrivibrio;Butyrivibrio sp. CAG:318
k127_4040871_23	Bacteria;Bacteroidetes;Bacteroidia;Bacteroidales;Prevotellaceae;Prevotella;Prevotella sp.
k127_404905_6	Bacteria;Firmicutes;Clostridia;Clostridiales;Ruminococcaceae;no support;no support
k127_404905_8	Bacteria;Firmicutes;Clostridia;Clostridiales;Ruminococcaceae;no support;no support
k127_4049101_1	Bacteria;Firmicutes;NA;NA;NA;NA;Firmicutes bacterium CAG:882
k127_4050230_1	Bacteria;Proteobacteria;Gammaproteobacteria;Enterobacterales;Enterobacteriaceae;no support;no support
k127_4050984_42	Bacteria;Bacteroidetes;Bacteroidia;Bacteroidales;Prevotellaceae;Prevotella;no support
k127_4056612_1	Bacteria;Bacteroidetes;Bacteroidia;Bacteroidales;Prevotellaceae;Prevotella;no support
k127_405756_10	Bacteria;Firmicutes;Clostridia;Clostridiales;Lachnospiraceae;Mediterraneibacter;[Ruminococcus] lactaris
k127_4070239_1	Bacteria;Firmicutes;Clostridia;NA;NA;NA;Clostridia bacterium
k127_4083168_5	Bacteria;Bacteroidetes;Bacteroidia;Bacteroidales;Bacteroidaceae;Bacteroides;no support
k127_4085292_2	Bacteria;Firmicutes;no support;no support;no support;no support;no support
k127_4085292_3	Bacteria;Firmicutes;no support;no support;no support;no support;no support
k127_4087044_1	Bacteria;Actinobacteria;Coriobacteriia;Coriobacteriales;Coriobacteriaceae;Collinsella;no support
k127_4087732_18	Bacteria;Firmicutes;no support;no support;no support;no support;no support
k127_4088886_2	Bacteria;no support;no support;no support;no support;no support;no support
k127_408927_2	Bacteria;Firmicutes;Clostridia;Clostridiales;Lachnospiraceae;Dorea;Dorea sp. CAG:317
k127_4091505_1	Eukaryota;NA;Bigyra;Opalinata;Blastocystidae;Blastocystis*;no support
k127_409337_1	Bacteria;Firmicutes;Clostridia;Clostridiales;no support;no support;no support
k127_4098180_4	Bacteria;Firmicutes;no support;no support;no support;no support;no support
k127_4098180_5	Bacteria;Firmicutes;no support;no support;no support;no support;no support
k127_4111443_2	Bacteria;no support;no support;no support;no support;no support;no support
k127_411387_39	Bacteria;Firmicutes;Negativicutes;Acidaminococcales;Acidaminococcaceae;Phascolarctobacterium;no support
k127_4115433_12	Bacteria;Firmicutes;Clostridia;Clostridiales;no support;no support;no support
k127_4116644_3	Bacteria;Bacteroidetes;Bacteroidia;Bacteroidales;Prevotellaceae;Prevotella;no support
k127_4116708_1	Bacteria;Firmicutes;no support;no support;no support;no support;no support
k127_4116708_2	Bacteria;Firmicutes;no support;no support;no support;no support;no support
k127_4117738_14	Bacteria;Firmicutes;Clostridia;Clostridiales;no support;no support;no support
k127_4117738_16	Bacteria;Firmicutes;Clostridia;Clostridiales;no support;no support;no support
k127_4121923_5	Bacteria;Firmicutes;NA;NA;NA;NA;Firmicutes bacterium
k127_4121923_6	Bacteria;Firmicutes;NA;NA;NA;NA;Firmicutes bacterium
k127_4122209_3	Bacteria;Firmicutes;no support;no support;no support;no support;no support
k127_4124887_14	Bacteria;Firmicutes;no support;no support;no support;no support;no support
k127_4124887_15	Bacteria;Firmicutes;no support;no support;no support;no support;no support
k127_4134216_34	Bacteria;Proteobacteria;Betaproteobacteria;Burkholderiales;Sutterellaceae;no support;no support
k127_4136392_1	Bacteria;no support;no support;no support;no support;no support;no support
k127_4139511_5	Bacteria;Firmicutes;Clostridia;Clostridiales;no support;no support;no support
k127_4139647_1	Bacteria;Firmicutes;Clostridia;Clostridiales;no support;no support;no support
k127_4139795_1	Bacteria;Bacteroidetes;Bacteroidia;Bacteroidales;Prevotellaceae;Prevotella;no support
k127_4144252_1	Bacteria;no support;no support;no support;no support;no support;no support
k127_4144252_2	Bacteria;no support;no support;no support;no support;no support;no support
k127_4146064_3	Bacteria;Firmicutes;Clostridia;Clostridiales;Lachnospiraceae;no support;no support
k127_4146085_4	Bacteria;Firmicutes;Clostridia;Clostridiales;Lachnospiraceae;no support;no support
k127_4149228_7	Bacteria;Firmicutes;Clostridia;no support;no support;no support;no support
k127_4149420_10	Bacteria;Firmicutes;Clostridia;Clostridiales;no support;no support;no support
k127_4149420_13	Bacteria;Firmicutes;Clostridia;Clostridiales;no support;no support;no support
k127_4149420_15	Bacteria;Firmicutes;Clostridia;Clostridiales;no support;no support;no support
k127_415024_2	Bacteria;Firmicutes;Clostridia;Clostridiales;Ruminococcaceae;Ruminococcus;no support
k127_4154974_4	Bacteria;no support;no support;no support;no support;no support;no support
k127_4155768_5	Bacteria;Bacteroidetes;Bacteroidia;Bacteroidales;Rikenellaceae;Alistipes;no support
k127_415778_1	Bacteria;no support;no support;no support;no support;no support;no support
k127_41579_8	Bacteria;Firmicutes;Clostridia;no support;no support;no support;no support
k127_4158764_2	Bacteria;Firmicutes;Clostridia;Clostridiales;Ruminococcaceae;Ruminococcus;no support
k127_4159554_3	Bacteria;Bacteroidetes;Bacteroidia;Bacteroidales;Prevotellaceae;Prevotella;no support
k127_4162774_6	Bacteria;Actinobacteria;Actinobacteria;Bifidobacteriales;Bifidobacteriaceae;Bifidobacterium;no support
k127_4162774_7	Bacteria;Actinobacteria;Actinobacteria;Bifidobacteriales;Bifidobacteriaceae;Bifidobacterium;no support
k127_4165587_17	Bacteria;Firmicutes;Clostridia;Clostridiales;NA;NA;Clostridiales bacterium
k127_416602_5	Bacteria;Bacteroidetes;Bacteroidia;Bacteroidales;Prevotellaceae;Prevotella;Prevotella sp. CAG:485
k127_4168451_6	Bacteria;Firmicutes;Clostridia;Clostridiales;Ruminococcaceae;no support;no support
k127_4170981_5	Bacteria;Firmicutes;Clostridia;Clostridiales;Lachnospiraceae;no support;no support
k127_4173259_3	Bacteria;no support;no support;no support;no support;no support;no support
k127_4174220_2	Bacteria;Firmicutes;Clostridia;Clostridiales;Clostridiaceae;Clostridium;no support
k127_4174873_1	Bacteria;Actinobacteria;Coriobacteriia;Eggerthellales;Eggerthellaceae;no support;no support
k127_4174873_2	Bacteria;Actinobacteria;Coriobacteriia;Eggerthellales;Eggerthellaceae;no support;no support
k127_4175680_4	Bacteria;Firmicutes;no support;no support;no support;no support;no support
k127_4178515_3	Bacteria;no support;no support;no support;no support;no support;no support
k127_4178515_5	Bacteria;no support;no support;no support;no support;no support;no support
k127_4179963_1	Bacteria;Firmicutes;Clostridia;NA;NA;NA;Clostridia bacterium
k127_4182418_2	Bacteria;Actinobacteria;Coriobacteriia;Coriobacteriales;Coriobacteriaceae;Collinsella;no support
k127_4183316_2	Bacteria;Firmicutes;no support;no support;no support;no support;no support
k127_4183921_6	Bacteria;Bacteroidetes;Bacteroidia;Bacteroidales;Prevotellaceae;Prevotella;no support
k127_4192544_3	Bacteria;Actinobacteria;Coriobacteriia;Eggerthellales;Eggerthellaceae;Eggerthella;Eggerthella sp. 51_9
k127_4195234_15	Bacteria;NA;NA;NA;NA;NA;bacterium
k127_419845_1	Bacteria;Firmicutes;Clostridia;Clostridiales;NA;NA;Clostridiales bacterium
k127_4201577_21	Bacteria;Firmicutes;Clostridia;Clostridiales;no support;no support;no support
k127_4211887_1	Bacteria;Verrucomicrobia;Verrucomicrobiae;Verrucomicrobiales;Akkermansiaceae;Akkermansia;no support
k127_4215724_1	Bacteria;no support;no support;no support;no support;no support;no support
k127_4215758_1	Bacteria;Actinobacteria;Coriobacteriia;Coriobacteriales;no support;no support;no support
k127_4221011_1	Bacteria;Firmicutes;Clostridia;Clostridiales;Ruminococcaceae;Faecalibacterium;no support
k127_423148_3	Bacteria;Firmicutes;Clostridia;Clostridiales;Clostridiaceae;Clostridium;no support
k127_4234208_2	Bacteria;Firmicutes;no support;no support;no support;no support;no support
k127_42348_1	Bacteria;Firmicutes;Clostridia;Clostridiales;no support;no support;no support
k127_4243168_1	Bacteria;Actinobacteria;Actinobacteria;Bifidobacteriales;Bifidobacteriaceae;Bifidobacterium;no support
k127_4250323_1	Bacteria;Bacteroidetes;Bacteroidia;Bacteroidales;Prevotellaceae;NA;Prevotellaceae bacterium
k127_4255462_2	Bacteria;Firmicutes;Negativicutes;Veillonellales;Veillonellaceae;Dialister;no support
k127_4255462_3	Bacteria;Firmicutes;Negativicutes;Veillonellales;Veillonellaceae;Dialister;no support
k127_4256054_1	Bacteria;Bacteroidetes;Bacteroidia;Bacteroidales;Odoribacteraceae;Odoribacter;no support
k127_4267114_7	Bacteria;Bacteroidetes;Bacteroidia;Bacteroidales;Bacteroidaceae;Bacteroides;no support
k127_4268975_20	Bacteria;no support;no support;no support;no support;no support;no support
k127_4271824_5	Bacteria;Firmicutes;Clostridia;NA;NA;NA;Clostridia bacterium
k127_4272028_2	Bacteria;Proteobacteria;Gammaproteobacteria;Pasteurellales;Pasteurellaceae;no support;no support
k127_4274687_1	Bacteria;Firmicutes;no support;no support;no support;no support;no support
k127_427500_14	Bacteria;Firmicutes;Clostridia;Clostridiales;Lachnospiraceae;Butyrivibrio;no support
k127_4275919_2	Bacteria;Firmicutes;no support;no support;no support;no support;no support
k127_4277182_3	Bacteria;Firmicutes;no support;no support;no support;no support;no support
k127_4278427_1	Bacteria;no support;no support;no support;no support;no support;no support
k127_4278430_11	Bacteria;Tenericutes;Mollicutes;Mycoplasmatales;Mycoplasmataceae;Mycoplasma;no support
k127_4278430_8	Bacteria;Tenericutes;Mollicutes;Mycoplasmatales;Mycoplasmataceae;Mycoplasma;no support
k127_4278604_2	Bacteria;Firmicutes;Clostridia;Clostridiales;NA;NA;Clostridiales bacterium
k127_4279353_14	Bacteria;Bacteroidetes;Bacteroidia;Bacteroidales;no support;no support;no support
k127_4279717_3	Bacteria;Bacteroidetes;Bacteroidia;Bacteroidales;Rikenellaceae;Alistipes;Alistipes sp. CAG:435
k127_4283336_7	Bacteria;Firmicutes;no support;no support;no support;no support;no support
k127_4285755_3	Bacteria;Firmicutes;no support;no support;no support;no support;no support
k127_42878_2	Bacteria;Firmicutes;no support;no support;no support;no support;no support
k127_4287975_7	Bacteria;Actinobacteria;Coriobacteriia;Coriobacteriales;no support;no support;no support
k127_4294277_3	Bacteria;Firmicutes;Clostridia;Clostridiales;Oscillospiraceae;Oscillibacter;no support
k127_4294277_4	Bacteria;Firmicutes;Clostridia;Clostridiales;Oscillospiraceae;Oscillibacter;no support
k127_4299171_42	Bacteria;Firmicutes;Clostridia;Clostridiales;Lachnospiraceae;no support;no support
k127_4299198_4	Bacteria;Proteobacteria;no support;no support;no support;no support;no support
k127_4301462_1	Bacteria;Firmicutes;Clostridia;Clostridiales;no support;no support;no support
k127_4305214_1	Bacteria;no support;no support;no support;no support;no support;no support
k127_4306568_1	Bacteria;Firmicutes;no support;no support;no support;no support;no support
k127_4306949_13	Bacteria;Proteobacteria;Betaproteobacteria;Burkholderiales;Sutterellaceae;no support;no support
k127_4308580_5	Bacteria;no support;no support;no support;no support;no support;no support
k127_4308608_3	Bacteria;Firmicutes;Clostridia;Clostridiales;Ruminococcaceae;no support;no support
k127_430902_7	Bacteria;Firmicutes;Clostridia;Clostridiales;no support;no support;no support
k127_4310985_4	Bacteria;Firmicutes;Clostridia;Clostridiales;Ruminococcaceae;Faecalibacterium;no support
k127_43113_10	Bacteria;Firmicutes;Clostridia;Clostridiales;Ruminococcaceae;Ruminococcus;no support
k127_4318945_2	Bacteria;Bacteroidetes;Bacteroidia;Bacteroidales;Prevotellaceae;NA;Prevotellaceae bacterium
k127_432040_2	Bacteria;Firmicutes;Clostridia;Clostridiales;Ruminococcaceae;NA;Ruminococcaceae bacterium
k127_4331297_2	Bacteria;Firmicutes;Clostridia;Clostridiales;no support;no support;no support
k127_4331734_2	Bacteria;Bacteroidetes;Bacteroidia;Bacteroidales;Prevotellaceae;Prevotella;no support
k127_4341183_3	Bacteria;Bacteroidetes;Bacteroidia;Bacteroidales;no support;no support;no support
k127_4348072_49	Bacteria;Proteobacteria;Betaproteobacteria;Burkholderiales;Sutterellaceae;Sutterella;no support
k127_4348622_1	Bacteria;Firmicutes;Clostridia;Clostridiales;no support;no support;no support
k127_4354394_8	Bacteria;Firmicutes;Clostridia;Clostridiales;no support;no support;no support
k127_435806_2	Bacteria;Firmicutes;Clostridia;Clostridiales;no support;no support;no support
k127_435806_3	Bacteria;Firmicutes;Clostridia;Clostridiales;no support;no support;no support
k127_4362008_3	Bacteria;Firmicutes;Clostridia;Clostridiales;no support;no support;no support
k127_4366333_21	Bacteria;Bacteroidetes;Bacteroidia;Bacteroidales;no support;no support;no support
k127_4368937_1	Bacteria;Firmicutes;Clostridia;Clostridiales;NA;NA;Clostridiales bacterium
k127_4368937_2	Bacteria;Firmicutes;Clostridia;Clostridiales;NA;NA;Clostridiales bacterium
k127_4369098_11	Bacteria;Bacteroidetes;Bacteroidia;Bacteroidales;no support;no support;no support
k127_4369098_12	Bacteria;Bacteroidetes;Bacteroidia;Bacteroidales;no support;no support;no support
k127_4373055_2	Bacteria;Firmicutes;Clostridia;Clostridiales;no support;no support;no support
k127_4378402_3	Bacteria;Firmicutes;Clostridia;Clostridiales;no support;no support;no support
k127_4380826_3	Bacteria;Firmicutes;Clostridia;Clostridiales;no support;no support;no support
k127_4380826_4	Bacteria;Firmicutes;Clostridia;Clostridiales;no support;no support;no support
k127_4385843_1	Bacteria;Bacteroidetes;Bacteroidia;Bacteroidales;Prevotellaceae;Prevotella;no support
k127_4386094_5	Bacteria;Firmicutes;Clostridia;Clostridiales;Ruminococcaceae;NA;Ruminococcaceae bacterium
k127_4387461_7	Bacteria;Bacteroidetes;Bacteroidia;Bacteroidales;NA;NA;Bacteroidales bacterium
k127_4392767_5	Bacteria;Bacteroidetes;Bacteroidia;Bacteroidales;Prevotellaceae;no support;no support
k127_4396713_1	Bacteria;Bacteroidetes;Bacteroidia;Bacteroidales;no support;no support;no support
k127_4402349_1	Bacteria;no support;no support;no support;no support;no support;no support
k127_440246_2	Bacteria;Firmicutes;Clostridia;Clostridiales;no support;no support;no support
k127_4404952_1	Bacteria;no support;no support;no support;no support;no support;no support
k127_4412321_1	Bacteria;Proteobacteria;Betaproteobacteria;Burkholderiales;Sutterellaceae;Sutterella;no support
k127_4412321_2	Bacteria;Proteobacteria;Betaproteobacteria;Burkholderiales;Sutterellaceae;Sutterella;no support
k127_4418369_2	Bacteria;Bacteroidetes;Bacteroidia;Bacteroidales;Bacteroidaceae;Bacteroides;no support
k127_4418369_3	Bacteria;Bacteroidetes;Bacteroidia;Bacteroidales;Bacteroidaceae;Bacteroides;no support
k127_4420768_1	Bacteria;Firmicutes;Clostridia;Clostridiales;Ruminococcaceae;no support;no support
k127_4421059_3	Bacteria;Bacteroidetes;Bacteroidia;Bacteroidales;Prevotellaceae;Prevotella;no support
k127_4421569_2	Bacteria;Firmicutes;Clostridia;Clostridiales;no support;no support;no support
k127_4421938_3	Bacteria;Firmicutes;Clostridia;Clostridiales;no support;no support;no support
k127_4422726_2	Bacteria;Bacteroidetes;Bacteroidia;Bacteroidales;no support;no support;no support
k127_4427494_55	Bacteria;Proteobacteria;Gammaproteobacteria;no support;no support;no support;no support
k127_4428014_1	Bacteria;Firmicutes;Clostridia;Clostridiales;Clostridiaceae;Clostridium;no support
k127_4428014_2	Bacteria;Firmicutes;Clostridia;Clostridiales;Clostridiaceae;Clostridium;no support
k127_4429049_3	Bacteria;Firmicutes;Clostridia;Clostridiales;no support;no support;no support
k127_4429360_1	Bacteria;Firmicutes;no support;no support;no support;no support;no support
k127_4429388_1	Bacteria;Firmicutes;Negativicutes;Selenomonadales;Selenomonadaceae;Megamonas;no support
k127_4430108_103	Bacteria;Bacteroidetes;Bacteroidia;Bacteroidales;Odoribacteraceae;Odoribacter;no support
k127_4430908_1	Bacteria;Firmicutes;Clostridia;Clostridiales;Ruminococcaceae;NA;Ruminococcaceae bacterium
k127_4431000_2	Bacteria;Bacteroidetes;Bacteroidia;Bacteroidales;Prevotellaceae;Prevotella;no support
k127_4432183_1	Bacteria;Actinobacteria;Actinobacteria;Bifidobacteriales;Bifidobacteriaceae;Bifidobacterium;no support
k127_4433385_10	Bacteria;Firmicutes;no support;no support;no support;no support;no support
k127_4433896_1	Bacteria;Bacteroidetes;Bacteroidia;Bacteroidales;Odoribacteraceae;no support;no support
k127_4435167_1	Bacteria;Firmicutes;no support;no support;no support;no support;no support
k127_44416_1	Bacteria;Firmicutes;Clostridia;Clostridiales;Ruminococcaceae;Ruminococcus;no support
k127_4442533_3	Bacteria;Firmicutes;no support;no support;no support;no support;no support
k127_4442946_3	Bacteria;Firmicutes;Clostridia;Clostridiales;Clostridiales Family XIII. Incertae Sedis;NA;Clostridiales Family XIII bacterium WCA-MUC-591-APC-4B
k127_4444195_13	Bacteria;Firmicutes;Clostridia;Clostridiales;no support;no support;no support
k127_4444195_14	Bacteria;Firmicutes;Clostridia;Clostridiales;no support;no support;no support
k127_4444444_7	Bacteria;Verrucomicrobia;no support;no support;no support;no support;no support
k127_4444444_8	Bacteria;Verrucomicrobia;no support;no support;no support;no support;no support
k127_4444760_3	Bacteria;Firmicutes;Clostridia;Clostridiales;no support;no support;no support
k127_4451598_3	Bacteria;Bacteroidetes;Bacteroidia;Bacteroidales;Prevotellaceae;Prevotella;Prevotella sp.
k127_4460983_4	Bacteria;Firmicutes;no support;no support;no support;no support;no support
k127_446536_2	Bacteria;no support;no support;no support;no support;no support;no support
k127_4468368_2	Bacteria;Bacteroidetes;Bacteroidia;Bacteroidales;Prevotellaceae;Prevotella;no support
k127_4470513_1	Bacteria;no support;no support;no support;no support;no support;no support
k127_4473201_6	Bacteria;Firmicutes;Clostridia;Clostridiales;Clostridiaceae;Clostridium;no support
k127_4474443_5	Bacteria;Firmicutes;Clostridia;Clostridiales;no support;no support;no support
k127_4481486_2	Bacteria;Firmicutes;Clostridia;Clostridiales;no support;no support;no support
k127_4489308_2	Bacteria;Firmicutes;Clostridia;Clostridiales;no support;no support;no support
k127_4489327_1	Bacteria;Firmicutes;Clostridia;Clostridiales;Lachnospiraceae;Butyrivibrio;Butyrivibrio sp. CAG:318
k127_4490509_1	Bacteria;Firmicutes;Clostridia;no support;no support;no support;no support
k127_4490509_2	Bacteria;Firmicutes;Clostridia;no support;no support;no support;no support
k127_4491036_2	Bacteria;no support;no support;no support;no support;no support;no support
k127_4491098_10	Bacteria;Firmicutes;Bacilli;Lactobacillales;Lactobacillaceae;no support;no support
k127_4499462_5	Bacteria;Firmicutes;Clostridia;Clostridiales;no support;no support;no support
k127_4505249_4	Bacteria;Firmicutes;no support;no support;no support;no support;no support
k127_4505249_5	Bacteria;Firmicutes;no support;no support;no support;no support;no support
k127_4521119_45	Bacteria;Firmicutes;Clostridia;Clostridiales;Ruminococcaceae;NA;Ruminococcaceae bacterium
k127_4523661_2	Bacteria;Bacteroidetes;Bacteroidia;Bacteroidales;NA;NA;Bacteroidales bacterium
k127_4532814_10	Bacteria;Firmicutes;Clostridia;NA;NA;Candidatus Neochristensenella;Candidatus Neochristensenella gallicola*
k127_4535131_1	Bacteria;Firmicutes;Clostridia;Clostridiales;Lachnospiraceae;no support;no support
k127_4536238_4	Bacteria;Firmicutes;Negativicutes;no support;no support;no support;no support
k127_4539349_1	Bacteria;no support;no support;no support;no support;no support;no support
k127_4541851_1	Bacteria;Firmicutes;Clostridia;Clostridiales;NA;NA;Clostridiales bacterium
k127_4544806_30	Bacteria;Firmicutes;Clostridia;Clostridiales;no support;no support;no support
k127_4550867_1	Bacteria;Firmicutes;Clostridia;Clostridiales;Lachnospiraceae;NA;Lachnospiraceae bacterium AM48-27BH
k127_4558031_3	Bacteria;Firmicutes;Clostridia;Clostridiales;Ruminococcaceae;no support;no support
k127_4560550_5	Bacteria;Firmicutes;Clostridia;Clostridiales;no support;no support;no support
k127_4560774_16	Bacteria;Firmicutes;Clostridia;Clostridiales;no support;no support;no support
k127_4563991_1	Bacteria;no support;no support;no support;no support;no support;no support
k127_4567437_42	Bacteria;no support;no support;no support;no support;no support;no support
k127_4567437_43	Bacteria;no support;no support;no support;no support;no support;no support
k127_4567449_125	Bacteria;Proteobacteria;Gammaproteobacteria;no support;no support;no support;no support
k127_4567449_54	Bacteria;Proteobacteria;Gammaproteobacteria;no support;no support;no support;no support
k127_4574124_6	Bacteria;Bacteroidetes;Bacteroidia;Bacteroidales;Prevotellaceae;no support;no support
k127_4575954_1	Bacteria;Actinobacteria;Coriobacteriia;Coriobacteriales;no support;no support;no support
k127_457606_9	Bacteria;Bacteroidetes;Bacteroidia;Bacteroidales;Bacteroidaceae;Bacteroides;no support
k127_4576273_2	Bacteria;Firmicutes;Clostridia;Clostridiales;no support;no support;no support
k127_4579138_9	Bacteria;Firmicutes;Clostridia;Clostridiales;Clostridiaceae;Clostridium;Clostridium sp. CAG:452
k127_4584273_4	Bacteria;no support;no support;no support;no support;no support;no support
k127_4587131_1	Bacteria;Firmicutes;NA;NA;NA;NA;Firmicutes bacterium CAG:145
k127_4587131_2	Bacteria;Firmicutes;NA;NA;NA;NA;Firmicutes bacterium CAG:145
k127_4587965_2	Bacteria;Firmicutes;no support;no support;no support;no support;no support
k127_4588048_2	Bacteria;Firmicutes;Clostridia;no support;no support;no support;no support
k127_4588048_4	Bacteria;Firmicutes;Clostridia;no support;no support;no support;no support
k127_4589848_5	Bacteria;Bacteroidetes;Bacteroidia;Bacteroidales;Prevotellaceae;Prevotella;no support
k127_4590711_3	Bacteria;Firmicutes;Negativicutes;no support;no support;no support;no support
k127_4592791_10	Bacteria;no support;no support;no support;no support;no support;no support
k127_4592791_9	Bacteria;no support;no support;no support;no support;no support;no support
k127_4593324_1	no support;no support;no support;no support;no support;no support;no support
k127_459896_5	Bacteria;no support;no support;no support;no support;no support;no support
k127_4604062_1	Bacteria;Firmicutes;Clostridia;Clostridiales;Clostridiaceae;Clostridium;Clostridium sp. CAG:138
k127_4605501_1	Bacteria;no support;no support;no support;no support;no support;no support
k127_4612692_6	Bacteria;Bacteroidetes;Bacteroidia;Bacteroidales;Prevotellaceae;Prevotella;no support
k127_4613824_2	Bacteria;Firmicutes;Clostridia;Clostridiales;no support;no support;no support
k127_4613824_3	Bacteria;Firmicutes;Clostridia;Clostridiales;no support;no support;no support
k127_4616920_20	Bacteria;Bacteroidetes;Bacteroidia;Bacteroidales;no support;no support;no support
k127_4621709_5	Bacteria;Firmicutes;Clostridia;no support;no support;no support;no support
k127_4621709_6	Bacteria;Firmicutes;Clostridia;no support;no support;no support;no support
k127_4621857_5	Bacteria;Firmicutes;no support;no support;no support;no support;no support
k127_462522_6	Bacteria;Firmicutes;Negativicutes;Veillonellales;Veillonellaceae;Dialister;no support
k127_4631404_5	Bacteria;Firmicutes;Clostridia;Clostridiales;Lachnospiraceae;no support;no support
k127_4634944_6	Bacteria;Firmicutes;no support;no support;no support;no support;no support
k127_4642160_24	Bacteria;Firmicutes;Clostridia;Clostridiales;NA;NA;Clostridiales bacterium
k127_4642160_55	Bacteria;Firmicutes;Clostridia;Clostridiales;NA;NA;Clostridiales bacterium
k127_4644251_4	Bacteria;Spirochaetes;Spirochaetia;Spirochaetales;Spirochaetaceae;Treponema;Treponema succinifaciens
k127_4644448_1	Bacteria;Firmicutes;Clostridia;Clostridiales;Clostridiaceae;Clostridium;no support
k127_4645658_10	Bacteria;Bacteroidetes;Bacteroidia;Bacteroidales;Bacteroidaceae;Bacteroides;no support
k127_4645658_25	Bacteria;Bacteroidetes;Bacteroidia;Bacteroidales;Bacteroidaceae;Bacteroides;no support
k127_4647094_1	Bacteria;Firmicutes;no support;no support;no support;no support;no support
k127_4648784_2	Bacteria;Firmicutes;Clostridia;Clostridiales;no support;no support;no support
k127_464898_5	Bacteria;Firmicutes;Clostridia;Clostridiales;Clostridiaceae;Clostridium;Clostridium sp. CAG:628
k127_465181_3	Bacteria;no support;no support;no support;no support;no support;no support
k127_4658836_7	Bacteria;no support;no support;no support;no support;no support;no support
k127_4668129_5	Bacteria;no support;no support;no support;no support;no support;no support
k127_4674578_3	Bacteria;Bacteroidetes;Bacteroidia;Bacteroidales;Rikenellaceae;Alistipes;no support
k127_4674578_5	Bacteria;Bacteroidetes;Bacteroidia;Bacteroidales;Rikenellaceae;Alistipes;no support
k127_4678758_1	Bacteria;Bacteroidetes;Bacteroidia;Bacteroidales;Bacteroidaceae;Bacteroides;no support
k127_4680749_4	Bacteria;Firmicutes;Clostridia;Clostridiales;Clostridiaceae;Clostridium;Clostridium sp. CAG:678
k127_4694187_1	Bacteria;Firmicutes;no support;no support;no support;no support;no support
k127_4695723_4	Bacteria;Proteobacteria;no support;no support;no support;no support;no support
k127_4695723_5	Bacteria;Proteobacteria;no support;no support;no support;no support;no support
k127_4695838_1	Bacteria;no support;no support;no support;no support;no support;no support
k127_46975_1	Bacteria;Firmicutes;no support;no support;no support;no support;no support
k127_4697922_4	Bacteria;Lentisphaerae;NA;NA;NA;NA;Lentisphaerae bacterium
k127_4706651_7	Bacteria;Actinobacteria;Actinobacteria;Bifidobacteriales;Bifidobacteriaceae;Bifidobacterium;no support
k127_4706651_8	Bacteria;Actinobacteria;Actinobacteria;Bifidobacteriales;Bifidobacteriaceae;Bifidobacterium;no support
k127_4712287_5	Bacteria;no support;no support;no support;no support;no support;no support
k127_4713814_2	Bacteria;Firmicutes;Clostridia;Clostridiales;no support;no support;no support
k127_4713814_3	Bacteria;Firmicutes;Clostridia;Clostridiales;no support;no support;no support
k127_4726130_1	Bacteria;Bacteroidetes;Bacteroidia;Bacteroidales;Prevotellaceae;Prevotella;no support
k127_4726656_2	Bacteria;Firmicutes;NA;NA;NA;NA;Firmicutes bacterium CAG:272
k127_4726788_4	Bacteria;Firmicutes;Clostridia;NA;NA;NA;Clostridia bacterium
k127_4726788_5	Bacteria;Firmicutes;Clostridia;NA;NA;NA;Clostridia bacterium
k127_4727388_5	Bacteria;Actinobacteria;Actinobacteria;Bifidobacteriales;Bifidobacteriaceae;Bifidobacterium;no support
k127_4730540_3	Bacteria;Bacteroidetes;Bacteroidia;Bacteroidales;Prevotellaceae;Prevotella;no support
k127_4730888_1	Bacteria;Firmicutes;Clostridia;Clostridiales;no support;no support;no support
k127_4731105_1	Bacteria;Proteobacteria;Betaproteobacteria;Burkholderiales;Sutterellaceae;Sutterella;no support
k127_4731105_2	Bacteria;Proteobacteria;Betaproteobacteria;Burkholderiales;Sutterellaceae;Sutterella;no support
k127_4731181_3	Bacteria;Bacteroidetes;Bacteroidia;Bacteroidales;Prevotellaceae;no support;no support
k127_4731782_2	Bacteria;Bacteroidetes;Bacteroidia;Bacteroidales;Porphyromonadaceae;NA;Porphyromonadaceae bacterium
k127_4732920_2	Bacteria;Firmicutes;no support;no support;no support;no support;no support
k127_4733144_6	Bacteria;Firmicutes;Clostridia;Clostridiales;no support;no support;no support
k127_4733144_8	Bacteria;Firmicutes;Clostridia;Clostridiales;no support;no support;no support
k127_4735543_1	Bacteria;Bacteroidetes;Bacteroidia;Bacteroidales;Prevotellaceae;Prevotella;no support
k127_4737108_1	Bacteria;Firmicutes;Clostridia;Clostridiales;Ruminococcaceae;no support;no support
k127_473783_15	Bacteria;Bacteroidetes;Bacteroidia;Bacteroidales;Rikenellaceae;Alistipes;no support
k127_473783_16	Bacteria;Bacteroidetes;Bacteroidia;Bacteroidales;Rikenellaceae;Alistipes;no support
k127_4739248_2	Bacteria;Firmicutes;Clostridia;no support;no support;no support;no support
k127_4739248_4	Bacteria;Firmicutes;Clostridia;no support;no support;no support;no support
k127_4742060_1	Bacteria;Bacteroidetes;Bacteroidia;Bacteroidales;Prevotellaceae;NA;Prevotellaceae bacterium
k127_4742923_5	Bacteria;Firmicutes;Clostridia;Clostridiales;Oscillospiraceae;Dysosmobacter;Dysosmobacter sp. NSJ-60
k127_4744959_1	Bacteria;Actinobacteria;Actinobacteria;Bifidobacteriales;Bifidobacteriaceae;Bifidobacterium;no support
k127_474697_3	Bacteria;Firmicutes;Clostridia;Clostridiales;no support;no support;no support
k127_4749457_3	Bacteria;Firmicutes;Clostridia;Clostridiales;NA;NA;Clostridiales bacterium
k127_4749560_1	Bacteria;Firmicutes;no support;no support;no support;no support;no support
k127_4749560_2	Bacteria;Firmicutes;no support;no support;no support;no support;no support
k127_474990_37	Bacteria;no support;no support;no support;no support;no support;no support
k127_475112_7	Bacteria;no support;no support;no support;no support;no support;no support
k127_475197_1	Bacteria;Bacteroidetes;Bacteroidia;Bacteroidales;Bacteroidaceae;Bacteroides;no support
k127_4753275_5	Bacteria;Bacteroidetes;Bacteroidia;Bacteroidales;Prevotellaceae;Prevotella;no support
k127_475445_1	Bacteria;Bacteroidetes;Bacteroidia;Bacteroidales;no support;no support;no support
k127_476012_1	Bacteria;Firmicutes;Clostridia;Clostridiales;Eubacteriaceae;Eubacterium;Eubacterium sp. CAG:38
k127_4761204_24	Bacteria;Firmicutes;Clostridia;no support;no support;no support;no support
k127_4761204_25	Bacteria;Firmicutes;Clostridia;no support;no support;no support;no support
k127_4761895_3	Bacteria;Firmicutes;no support;no support;no support;no support;no support
k127_4762528_8	Bacteria;Firmicutes;Clostridia;Clostridiales;Lachnospiraceae;no support;no support
k127_4762613_2	Bacteria;Firmicutes;Clostridia;Clostridiales;Ruminococcaceae;no support;no support
k127_4767465_2	Bacteria;Bacteroidetes;Bacteroidia;Bacteroidales;no support;no support;no support
k127_4770004_1	Bacteria;Firmicutes;Clostridia;Clostridiales;Lachnospiraceae;no support;no support
k127_4770006_1	Bacteria;Bacteroidetes;Bacteroidia;Bacteroidales;no support;no support;no support
k127_4770736_32	Bacteria;Firmicutes;Clostridia;Clostridiales;no support;no support;no support
k127_477349_1	Bacteria;Firmicutes;Negativicutes;Veillonellales;Veillonellaceae;Dialister;no support
k127_477349_2	Bacteria;Firmicutes;Negativicutes;Veillonellales;Veillonellaceae;Dialister;no support
k127_4777356_5	Bacteria;Firmicutes;Clostridia;Clostridiales;Clostridiaceae;Clostridium;Clostridium sp. CAG:492
k127_4777972_2	Bacteria;Firmicutes;Negativicutes;Veillonellales;Veillonellaceae;Dialister;Dialister succinatiphilus
k127_4779007_3	Bacteria;Bacteroidetes;Bacteroidia;Bacteroidales;Prevotellaceae;Prevotella;no support
k127_4782471_2	Bacteria;no support;no support;no support;no support;no support;no support
k127_4784328_1	Bacteria;Firmicutes;Clostridia;Clostridiales;Lachnospiraceae;NA;Lachnospiraceae bacterium AM48-27BH
k127_4789893_14	Bacteria;Firmicutes;Clostridia;Clostridiales;Oscillospiraceae;no support;no support
k127_4789893_16	Bacteria;Firmicutes;Clostridia;Clostridiales;Oscillospiraceae;no support;no support
k127_4795502_12	Bacteria;Firmicutes;Clostridia;Clostridiales;no support;no support;no support
k127_4795502_16	Bacteria;Firmicutes;Clostridia;Clostridiales;no support;no support;no support
k127_4797362_1	Bacteria;Firmicutes;no support;no support;no support;no support;no support
k127_4800438_2	Bacteria;Firmicutes;Clostridia;Clostridiales;Eubacteriaceae;Eubacterium;Eubacterium sp. CAG:180
k127_4801062_1	Bacteria;Firmicutes;Clostridia;Clostridiales;Ruminococcaceae;no support;no support
k127_4806568_15	Bacteria;Firmicutes;Negativicutes;Veillonellales;Veillonellaceae;Dialister;no support
k127_4806568_16	Bacteria;Firmicutes;Negativicutes;Veillonellales;Veillonellaceae;Dialister;no support
k127_4815081_3	Bacteria;Firmicutes;Clostridia;Clostridiales;no support;no support;no support
k127_4815566_2	Bacteria;Firmicutes;Clostridia;Clostridiales;no support;no support;no support
k127_4820137_2	Bacteria;Bacteroidetes;Bacteroidia;Bacteroidales;Bacteroidaceae;Bacteroides;Bacteroides sp. CAG:530
k127_4823161_2	Bacteria;Bacteroidetes;Bacteroidia;Bacteroidales;Rikenellaceae;Alistipes;Alistipes sp. CAG:514
k127_4825293_38	Bacteria;Proteobacteria;Betaproteobacteria;Burkholderiales;Sutterellaceae;Sutterella;Sutterella sp. CAG:521
k127_4825817_1	Bacteria;no support;no support;no support;no support;no support;no support
k127_4826286_4	Bacteria;Firmicutes;no support;no support;no support;no support;no support
k127_4830407_2	Bacteria;Firmicutes;Clostridia;no support;no support;no support;no support
k127_4831183_57	Bacteria;Proteobacteria;Betaproteobacteria;Burkholderiales;Sutterellaceae;Sutterella;Sutterella sp. CAG:521
k127_4831811_3	Bacteria;Proteobacteria;Betaproteobacteria;Burkholderiales;Sutterellaceae;Sutterella;Sutterella sp. AM11-39
k127_4836575_2	Bacteria;no support;no support;no support;no support;no support;no support
k127_4839211_8	Bacteria;Spirochaetes;Spirochaetia;Spirochaetales;Spirochaetaceae;Treponema;no support
k127_4845669_24	Bacteria;Firmicutes;Clostridia;Clostridiales;Lachnospiraceae;no support;no support
k127_4850931_11	Bacteria;Firmicutes;no support;no support;no support;no support;no support
k127_485469_1	Bacteria;Bacteroidetes;Bacteroidia;Bacteroidales;no support;no support;no support
k127_4862467_2	Bacteria;Firmicutes;Negativicutes;Veillonellales;Veillonellaceae;Megasphaera;no support
k127_4869464_4	Bacteria;Firmicutes;Clostridia;Clostridiales;no support;no support;no support
k127_4869553_14	Bacteria;Firmicutes;Clostridia;Clostridiales;no support;no support;no support
k127_4870781_2	Bacteria;no support;no support;no support;no support;no support;no support
k127_4873064_2	Bacteria;Firmicutes;no support;no support;no support;no support;no support
k127_4873064_3	Bacteria;Firmicutes;no support;no support;no support;no support;no support
k127_4873539_11	Bacteria;Firmicutes;Clostridia;Clostridiales;no support;no support;no support
k127_4876076_2	Bacteria;Bacteroidetes;Bacteroidia;Bacteroidales;Tannerellaceae;Parabacteroides;no support
k127_4885280_3	Bacteria;Firmicutes;no support;no support;no support;no support;no support
k127_4885769_2	Bacteria;Bacteroidetes;Bacteroidia;Bacteroidales;Prevotellaceae;Prevotella;no support
k127_4886090_6	Bacteria;Firmicutes;Clostridia;Clostridiales;Lachnospiraceae;Dorea;no support
k127_4887359_13	Bacteria;Bacteroidetes;Bacteroidia;Bacteroidales;Rikenellaceae;Alistipes;no support
k127_4891834_2	Bacteria;Firmicutes;Clostridia;Clostridiales;no support;no support;no support
k127_4892229_10	Bacteria;Firmicutes;Clostridia;Clostridiales;Ruminococcaceae;no support;no support
k127_4894357_5	Bacteria;Firmicutes;no support;no support;no support;no support;no support
k127_4894547_5	Bacteria;no support;no support;no support;no support;no support;no support
k127_4894547_6	Bacteria;no support;no support;no support;no support;no support;no support
k127_4895338_1	Bacteria;Bacteroidetes;Bacteroidia;Bacteroidales;Prevotellaceae;Prevotella;no support
k127_489602_56	Bacteria;Firmicutes;Clostridia;Clostridiales;no support;no support;no support
k127_4896609_1	Bacteria;Bacteroidetes;Bacteroidia;Bacteroidales;no support;no support;no support
k127_4896609_2	Bacteria;Bacteroidetes;Bacteroidia;Bacteroidales;no support;no support;no support
k127_4896628_1	Bacteria;Bacteroidetes;Bacteroidia;Bacteroidales;Prevotellaceae;no support;no support
k127_4897337_1	Bacteria;Actinobacteria;Coriobacteriia;Coriobacteriales;Coriobacteriaceae;Collinsella;no support
k127_4898635_12	Bacteria;Bacteroidetes;Bacteroidia;Bacteroidales;Prevotellaceae;Prevotella;no support
k127_490104_8	Bacteria;Firmicutes;no support;no support;no support;no support;no support
k127_4909900_2	Bacteria;Bacteroidetes;Bacteroidia;Bacteroidales;Bacteroidaceae;Bacteroides;no support
k127_4911276_2	Bacteria;no support;no support;no support;no support;no support;no support
k127_4915078_2	Bacteria;Firmicutes;Clostridia;Clostridiales;NA;NA;Clostridiales bacterium
k127_4917156_47	Bacteria;Firmicutes;Clostridia;Clostridiales;Lachnospiraceae;Roseburia;no support
k127_4918479_1	Bacteria;Firmicutes;no support;no support;no support;no support;no support
k127_4918734_3	Bacteria;Firmicutes;Clostridia;Clostridiales;Ruminococcaceae;Ruminococcus;no support
k127_4921038_2	Bacteria;Firmicutes;Clostridia;Clostridiales;Ruminococcaceae;no support;no support
k127_4922817_1	Bacteria;Firmicutes;Clostridia;Clostridiales;NA;NA;Clostridiales bacterium
k127_4930526_1	Bacteria;Firmicutes;Clostridia;Clostridiales;no support;no support;no support
k127_4931055_1	Bacteria;Firmicutes;Clostridia;Clostridiales;Lachnospiraceae;Dorea;no support
k127_4932164_8	Bacteria;Bacteroidetes;Bacteroidia;Bacteroidales;Rikenellaceae;Alistipes;Alistipes indistinctus
k127_4942012_3	Bacteria;Firmicutes;Clostridia;Clostridiales;Lachnospiraceae;no support;no support
k127_4944736_2	Bacteria;Firmicutes;no support;no support;no support;no support;no support
k127_4945550_3	Bacteria;Bacteroidetes;Bacteroidia;Bacteroidales;Bacteroidaceae;Bacteroides;no support
k127_4947688_1	Bacteria;Firmicutes;no support;no support;no support;no support;no support
k127_495803_1	Bacteria;Firmicutes;no support;no support;no support;no support;no support
k127_4958167_1	Bacteria;Bacteroidetes;Bacteroidia;Bacteroidales;no support;no support;no support
k127_4960620_1	Bacteria;Bacteroidetes;Bacteroidia;Bacteroidales;Prevotellaceae;Prevotella;no support
k127_4960915_1	Bacteria;no support;no support;no support;no support;no support;no support
k127_4966036_1	Bacteria;Firmicutes;Negativicutes;Selenomonadales;Selenomonadaceae;Anaerovibrio;no support
k127_4970198_4	Bacteria;Bacteroidetes;Bacteroidia;Bacteroidales;no support;no support;no support
k127_4970198_5	Bacteria;Bacteroidetes;Bacteroidia;Bacteroidales;no support;no support;no support
k127_4972854_10	Bacteria;Firmicutes;NA;NA;NA;NA;Firmicutes bacterium CAG:460
k127_4972854_11	Bacteria;Firmicutes;NA;NA;NA;NA;Firmicutes bacterium CAG:460
k127_4972854_12	Bacteria;Firmicutes;NA;NA;NA;NA;Firmicutes bacterium CAG:460
k127_4972854_9	Bacteria;Firmicutes;NA;NA;NA;NA;Firmicutes bacterium CAG:460
k127_497637_4	Bacteria;Firmicutes;Negativicutes;Veillonellales;Veillonellaceae;Megasphaera;no support
k127_4977883_9	Bacteria;Firmicutes;Clostridia;Clostridiales;Clostridiaceae;Clostridium;no support
k127_4977988_5	Bacteria;Firmicutes;Clostridia;Clostridiales;no support;no support;no support
k127_498002_7	Bacteria;Firmicutes;Erysipelotrichia;Erysipelotrichales;Erysipelotrichaceae;NA;Erysipelotrichaceae bacterium 7770_A6
k127_498002_9	Bacteria;Firmicutes;Erysipelotrichia;Erysipelotrichales;Erysipelotrichaceae;NA;Erysipelotrichaceae bacterium 7770_A6
k127_4981361_1	Bacteria;Bacteroidetes;Bacteroidia;Bacteroidales;Prevotellaceae;NA;Prevotellaceae bacterium
k127_4981629_13	Bacteria;Bacteroidetes;Bacteroidia;Bacteroidales;Prevotellaceae;Prevotella;Prevotella sp. CAG:485
k127_499737_3	Bacteria;Bacteroidetes;Bacteroidia;Bacteroidales;Prevotellaceae;Prevotella;no support
k127_5000654_2	Bacteria;Bacteroidetes;Bacteroidia;Bacteroidales;Prevotellaceae;Prevotella;no support
k127_5010615_5	Bacteria;Bacteroidetes;Bacteroidia;Bacteroidales;Rikenellaceae;Alistipes;no support
k127_5010615_6	Bacteria;Bacteroidetes;Bacteroidia;Bacteroidales;Rikenellaceae;Alistipes;no support
k127_5010615_8	Bacteria;Bacteroidetes;Bacteroidia;Bacteroidales;Rikenellaceae;Alistipes;no support
k127_5011670_1	Bacteria;Actinobacteria;Actinobacteria;Bifidobacteriales;Bifidobacteriaceae;Bifidobacterium;no support
k127_5017920_7	Bacteria;Firmicutes;Clostridia;Clostridiales;Ruminococcaceae;Ruminococcus;no support
k127_5017920_8	Bacteria;Firmicutes;Clostridia;Clostridiales;Ruminococcaceae;Ruminococcus;no support
k127_501809_4	Bacteria;Firmicutes;Clostridia;Clostridiales;Ruminococcaceae;Faecalibacterium;Faecalibacterium sp.
k127_5022319_1	Bacteria;Firmicutes;Negativicutes;Veillonellales;Veillonellaceae;Megasphaera;no support
k127_5022319_2	Bacteria;Firmicutes;Negativicutes;Veillonellales;Veillonellaceae;Megasphaera;no support
k127_5023126_5	Bacteria;no support;no support;no support;no support;no support;no support
k127_5024778_9	Bacteria;Firmicutes;Clostridia;Clostridiales;Clostridiaceae;Clostridium;Clostridium sp. CAG:452
k127_5025491_2	Bacteria;Firmicutes;Clostridia;Clostridiales;Ruminococcaceae;NA;Ruminococcaceae bacterium
k127_50257_3	Bacteria;Firmicutes;no support;no support;no support;no support;no support
k127_5026260_2	Bacteria;no support;no support;no support;no support;no support;no support
k127_5028025_6	Bacteria;Firmicutes;no support;no support;no support;no support;no support
k127_5032251_52	Bacteria;no support;no support;no support;no support;no support;no support
k127_5033059_18	Bacteria;Firmicutes;Clostridia;Clostridiales;Eubacteriaceae;Eubacterium;Eubacterium sp. CAG:38
k127_5034049_3	Bacteria;Firmicutes;no support;no support;no support;no support;no support
k127_5034649_2	Bacteria;Firmicutes;no support;no support;no support;no support;no support
k127_503541_8	Bacteria;Firmicutes;Negativicutes;Veillonellales;Veillonellaceae;Dialister;no support
k127_5035776_6	Bacteria;Bacteroidetes;Bacteroidia;Bacteroidales;no support;no support;no support
k127_5036113_17	Bacteria;Bacteroidetes;Bacteroidia;Bacteroidales;Rikenellaceae;Alistipes;no support
k127_5036113_19	Bacteria;Bacteroidetes;Bacteroidia;Bacteroidales;Rikenellaceae;Alistipes;no support
k127_5036113_20	Bacteria;Bacteroidetes;Bacteroidia;Bacteroidales;Rikenellaceae;Alistipes;no support
k127_5036142_1	Bacteria;Firmicutes;Clostridia;Clostridiales;Lachnospiraceae;Dorea;no support
k127_5039006_1	Bacteria;no support;no support;no support;no support;no support;no support
k127_5047188_11	Bacteria;Firmicutes;no support;no support;no support;no support;no support
k127_5047188_13	Bacteria;Firmicutes;no support;no support;no support;no support;no support
k127_5049013_3	Bacteria;Bacteroidetes;Bacteroidia;Bacteroidales;Prevotellaceae;Prevotella;Prevotella sp.
k127_5049717_2	Bacteria;Bacteroidetes;Bacteroidia;Bacteroidales;Prevotellaceae;Prevotella;Prevotella sp.
k127_5050975_21	Bacteria;Firmicutes;Negativicutes;Acidaminococcales;Acidaminococcaceae;Acidaminococcus;no support
k127_5051992_15	Bacteria;Firmicutes;Clostridia;Clostridiales;no support;no support;no support
k127_5051992_16	Bacteria;Firmicutes;Clostridia;Clostridiales;no support;no support;no support
k127_5051992_3	Bacteria;Firmicutes;Clostridia;Clostridiales;no support;no support;no support
k127_5055923_1	Bacteria;Firmicutes;Clostridia;Clostridiales;Lachnospiraceae;Coprococcus;no support
k127_505726_1	Bacteria;Firmicutes;no support;no support;no support;no support;no support
k127_5058289_1	Bacteria;no support;no support;no support;no support;no support;no support
k127_5058289_2	Bacteria;no support;no support;no support;no support;no support;no support
k127_5059122_209	Bacteria;Proteobacteria;Gammaproteobacteria;no support;no support;no support;no support
k127_5060289_25	Bacteria;no support;no support;no support;no support;no support;no support
k127_5060496_1	Bacteria;no support;no support;no support;no support;no support;no support
k127_5061789_29	Bacteria;Bacteroidetes;Bacteroidia;Bacteroidales;no support;no support;no support
k127_5063352_5	Bacteria;Firmicutes;no support;no support;no support;no support;no support
k127_5064162_7	Bacteria;Firmicutes;Clostridia;Clostridiales;Lachnospiraceae;Blautia;no support
k127_5068228_1	Bacteria;Firmicutes;Clostridia;Clostridiales;Clostridiales Family XIII. Incertae Sedis;NA;Clostridiales Family XIII bacterium WCA-MUC-591-APC-4B
k127_5068762_1	Bacteria;Firmicutes;Clostridia;Clostridiales;no support;no support;no support
k127_5070794_2	Bacteria;no support;no support;no support;no support;no support;no support
k127_5074172_2	Bacteria;Firmicutes;Clostridia;Clostridiales;Ruminococcaceae;Faecalibacterium;no support
k127_5074189_8	Bacteria;Firmicutes;Clostridia;Clostridiales;Ruminococcaceae;Faecalibacterium;no support
k127_5074619_28	Bacteria;Firmicutes;Clostridia;Clostridiales;Clostridiaceae;Clostridium;no support
k127_5076202_2	Bacteria;Firmicutes;Clostridia;Clostridiales;Oscillospiraceae;Oscillibacter;Oscillibacter sp.
k127_5080439_2	Bacteria;Firmicutes;Clostridia;Clostridiales;Oscillospiraceae;Oscillibacter;Oscillibacter sp.
k127_5083323_6	Bacteria;Bacteroidetes;Bacteroidia;Bacteroidales;Bacteroidaceae;Bacteroides;no support
k127_5086761_5	Bacteria;Bacteroidetes;Bacteroidia;Bacteroidales;Bacteroidaceae;Bacteroides;no support
k127_509490_1	Bacteria;Firmicutes;Clostridia;Clostridiales;Clostridiaceae;Clostridium;no support
k127_5097074_1	Bacteria;Firmicutes;no support;no support;no support;no support;no support
k127_5104620_1	Bacteria;Proteobacteria;Deltaproteobacteria;Desulfovibrionales;Desulfovibrionaceae;Bilophila;no support
k127_5104770_6	Bacteria;no support;no support;no support;no support;no support;no support
k127_5113971_4	Bacteria;no support;no support;no support;no support;no support;no support
k127_5113971_5	Bacteria;no support;no support;no support;no support;no support;no support
k127_5119757_1	Bacteria;no support;no support;no support;no support;no support;no support
k127_5120055_5	Bacteria;Firmicutes;Negativicutes;Selenomonadales;Selenomonadaceae;no support;no support
k127_5127781_2	Bacteria;Firmicutes;no support;no support;no support;no support;no support
k127_5130106_1	Bacteria;Firmicutes;Clostridia;Clostridiales;no support;no support;no support
k127_5141896_1	Bacteria;Firmicutes;Clostridia;Clostridiales;no support;no support;no support
k127_514750_4	Bacteria;Firmicutes;no support;no support;no support;no support;no support
k127_514750_5	Bacteria;Firmicutes;no support;no support;no support;no support;no support
k127_5166044_1	Bacteria;Firmicutes;no support;no support;no support;no support;no support
k127_5178233_1	Bacteria;Firmicutes;Clostridia;Clostridiales;Ruminococcaceae;Ruminococcus;no support
k127_5178961_2	Bacteria;Firmicutes;Clostridia;Clostridiales;no support;no support;no support
k127_5184458_1	Bacteria;Proteobacteria;Betaproteobacteria;Burkholderiales;Sutterellaceae;Sutterella;no support
k127_5184937_6	Bacteria;Firmicutes;no support;no support;no support;no support;no support
k127_5185120_3	Bacteria;Bacteroidetes;Bacteroidia;Bacteroidales;Prevotellaceae;Prevotella;no support
k127_518633_1	Bacteria;no support;no support;no support;no support;no support;no support
k127_5186345_76	Bacteria;Firmicutes;Clostridia;Clostridiales;Ruminococcaceae;NA;Ruminococcaceae bacterium
k127_5188533_1	Bacteria;Bacteroidetes;Bacteroidia;Bacteroidales;Prevotellaceae;Prevotella;no support
k127_5190307_5	Bacteria;Firmicutes;Clostridia;Clostridiales;NA;NA;Clostridiales bacterium
k127_5193189_4	Bacteria;Firmicutes;Clostridia;Clostridiales;no support;no support;no support
k127_5193189_5	Bacteria;Firmicutes;Clostridia;Clostridiales;no support;no support;no support
k127_5193373_3	Bacteria;Verrucomicrobia;no support;no support;no support;no support;no support
k127_519381_12	Bacteria;Firmicutes;NA;NA;NA;NA;Firmicutes bacterium CAG:791
k127_5195748_15	Bacteria;Bacteroidetes;Bacteroidia;Bacteroidales;Prevotellaceae;Prevotella;no support
k127_5195748_16	Bacteria;Bacteroidetes;Bacteroidia;Bacteroidales;Prevotellaceae;Prevotella;no support
k127_5199226_10	Bacteria;Firmicutes;Clostridia;Clostridiales;Lachnospiraceae;Roseburia;no support
k127_5212006_6	Bacteria;no support;no support;no support;no support;no support;no support
k127_5214400_1	Bacteria;no support;no support;no support;no support;no support;no support
k127_5217853_8	Bacteria;Firmicutes;Clostridia;Clostridiales;Lachnospiraceae;NA;Lachnospiraceae bacterium 7_1_58FAA
k127_5219050_5	Bacteria;no support;no support;no support;no support;no support;no support
k127_5219050_6	Bacteria;no support;no support;no support;no support;no support;no support
k127_522157_1	Bacteria;Bacteroidetes;Bacteroidia;Bacteroidales;NA;NA;Bacteroidales bacterium
k127_5222332_1	Bacteria;Firmicutes;Clostridia;Clostridiales;Lachnospiraceae;Roseburia;no support
k127_5222513_1	Bacteria;Bacteroidetes;Bacteroidia;Bacteroidales;Bacteroidaceae;Bacteroides;no support
k127_5226323_9	Bacteria;Firmicutes;Clostridia;Clostridiales;no support;no support;no support
k127_5233137_7	Bacteria;Bacteroidetes;Bacteroidia;Bacteroidales;Odoribacteraceae;no support;no support
k127_5235707_6	Bacteria;Firmicutes;Clostridia;Clostridiales;no support;no support;no support
k127_5235707_8	Bacteria;Firmicutes;Clostridia;Clostridiales;no support;no support;no support
k127_5238680_4	Bacteria;Firmicutes;no support;no support;no support;no support;no support
k127_523981_18	Bacteria;Firmicutes;Clostridia;Clostridiales;NA;NA;Clostridiales bacterium
k127_524432_5	Bacteria;Firmicutes;Clostridia;Clostridiales;NA;NA;Clostridiales bacterium
k127_5245247_1	Bacteria;Firmicutes;Clostridia;Clostridiales;Ruminococcaceae;Ruminococcus;no support
k127_5250957_5	Bacteria;Firmicutes;NA;NA;NA;NA;Firmicutes bacterium CAG:272
k127_5251809_1	Bacteria;Firmicutes;Clostridia;Clostridiales;no support;no support;no support
k127_5252971_4	Bacteria;Bacteroidetes;Bacteroidia;Bacteroidales;Prevotellaceae;Prevotella;Prevotella sp.
k127_5258481_3	Bacteria;Firmicutes;no support;no support;no support;no support;no support
k127_5268930_1	Bacteria;no support;no support;no support;no support;no support;no support
k127_5270508_1	Bacteria;Firmicutes;no support;no support;no support;no support;no support
k127_528132_1	Bacteria;Firmicutes;Clostridia;Clostridiales;no support;no support;no support
k127_5284033_16	Bacteria;Firmicutes;Clostridia;Clostridiales;Clostridiaceae;Clostridium;Clostridium sp. CAG:1024
k127_5284612_5	Bacteria;no support;no support;no support;no support;no support;no support
k127_5288225_1	Bacteria;Firmicutes;no support;no support;no support;no support;no support
k127_5292885_3	Bacteria;Firmicutes;Clostridia;Clostridiales;NA;NA;Clostridiales bacterium
k127_5297799_1	Bacteria;no support;no support;no support;no support;no support;no support
k127_5301816_2	Bacteria;Firmicutes;Negativicutes;Acidaminococcales;Acidaminococcaceae*;no support;no support
k127_5307396_5	Bacteria;Bacteroidetes;Bacteroidia;Bacteroidales;Prevotellaceae;no support;no support
k127_5310429_1	Bacteria;Firmicutes;Clostridia;Clostridiales;no support;no support;no support
k127_5311632_3	Bacteria;no support;no support;no support;no support;no support;no support
k127_5330557_2	Bacteria;Firmicutes;Bacilli;Lactobacillales;Streptococcaceae;Streptococcus;no support
k127_5331979_6	Bacteria;Firmicutes;Clostridia;Clostridiales;Ruminococcaceae;no support;no support
k127_5331979_8	Bacteria;Firmicutes;Clostridia;Clostridiales;Ruminococcaceae;no support;no support
k127_5334326_20	Bacteria;Firmicutes;Clostridia;Clostridiales;no support;no support;no support
k127_5335483_3	Bacteria;Firmicutes;Clostridia;Clostridiales;Ruminococcaceae;Ruminococcus;no support
k127_5338293_1	Bacteria;no support;no support;no support;no support;no support;no support
k127_5338293_10	Bacteria;no support;no support;no support;no support;no support;no support
k127_5338293_11	Bacteria;no support;no support;no support;no support;no support;no support
k127_5338293_2	Bacteria;no support;no support;no support;no support;no support;no support
k127_5338974_1	Bacteria;Firmicutes;Clostridia;Clostridiales;Clostridiaceae;Clostridium;no support
k127_5338974_2	Bacteria;Firmicutes;Clostridia;Clostridiales;Clostridiaceae;Clostridium;no support
k127_5339511_3	Bacteria;Firmicutes;Clostridia;Clostridiales;NA;NA;Clostridiales bacterium
k127_5340331_3	Bacteria;Firmicutes;Clostridia;Clostridiales;Clostridiaceae;Clostridium;no support
k127_5342112_34	Bacteria;Firmicutes;Negativicutes;Acidaminococcales;Acidaminococcaceae;Phascolarctobacterium;no support
k127_5345936_1	Bacteria;Firmicutes;Clostridia;Clostridiales;Clostridiaceae;Clostridium;Clostridium sp. CAG:169
k127_5345982_10	Bacteria;Firmicutes;no support;no support;no support;no support;no support
k127_5345982_13	Bacteria;Firmicutes;no support;no support;no support;no support;no support
k127_5346557_7	Bacteria;Firmicutes;no support;no support;no support;no support;no support
k127_5350834_65	Bacteria;Firmicutes;no support;no support;no support;no support;no support
k127_5351084_1	Bacteria;Firmicutes;Clostridia;Clostridiales;no support;no support;no support
k127_5352064_2	Bacteria;no support;no support;no support;no support;no support;no support
k127_5352064_3	Bacteria;no support;no support;no support;no support;no support;no support
k127_5354468_1	Bacteria;Firmicutes;Clostridia;Clostridiales;NA;NA;Clostridiales bacterium
k127_5355940_2	Bacteria;Firmicutes;Clostridia;NA;NA;NA;Clostridia bacterium
k127_5356224_1	Bacteria;Firmicutes;Negativicutes;Veillonellales;Veillonellaceae;Dialister;no support
k127_535700_1	Bacteria;Firmicutes;Clostridia;Clostridiales;Lachnospiraceae;Dorea;Dorea phocaeensis
k127_5358130_2	Bacteria;Firmicutes;no support;no support;no support;no support;no support
k127_5358130_4	Bacteria;Firmicutes;no support;no support;no support;no support;no support
k127_5361360_4	Bacteria;Firmicutes;NA;NA;NA;NA;Firmicutes bacterium CAG:124
k127_5361719_7	Bacteria;Firmicutes;Clostridia;Clostridiales;no support;no support;no support
k127_5362128_2	Bacteria;Firmicutes;Clostridia;Clostridiales;Ruminococcaceae;Ruminococcus;no support
k127_5362233_2	Bacteria;Firmicutes;Clostridia;Clostridiales;Lachnospiraceae;no support;no support
k127_5362527_2	Bacteria;Firmicutes;Negativicutes;Veillonellales;Veillonellaceae;Dialister;no support
k127_5363607_1	Bacteria;Firmicutes;no support;no support;no support;no support;no support
k127_5363607_2	Bacteria;Firmicutes;no support;no support;no support;no support;no support
k127_5364758_4	Bacteria;Firmicutes;Clostridia;Clostridiales;Ruminococcaceae;NA;Ruminococcaceae bacterium
k127_536513_29	Bacteria;Bacteroidetes;Bacteroidia;Bacteroidales;no support;no support;no support
k127_5370313_4	Bacteria;no support;no support;no support;no support;no support;no support
k127_5375315_2	Bacteria;Firmicutes;Clostridia;Clostridiales;no support;no support;no support
k127_5375804_6	Bacteria;Firmicutes;no support;no support;no support;no support;no support
k127_5386879_1	Bacteria;Firmicutes;Clostridia;NA;NA;Candidatus Avimonas;Candidatus Avimonas narfia
k127_5388616_2	Bacteria;Firmicutes;Clostridia;Clostridiales;Lachnospiraceae;no support;no support
k127_5388616_3	Bacteria;Firmicutes;Clostridia;Clostridiales;Lachnospiraceae;no support;no support
k127_5392171_3	Bacteria;Firmicutes;no support;no support;no support;no support;no support
k127_5398272_157	Bacteria;Firmicutes;Clostridia;Clostridiales;NA;NA;Clostridiales bacterium
k127_5398272_158	Bacteria;Firmicutes;Clostridia;Clostridiales;NA;NA;Clostridiales bacterium
k127_5400754_5	Bacteria;no support;no support;no support;no support;no support;no support
k127_5401811_1	Bacteria;Firmicutes;Clostridia;Clostridiales;NA;NA;Clostridiales bacterium
k127_5402685_16	Bacteria;Firmicutes;Clostridia;no support;no support;no support;no support
k127_5403326_2	Bacteria;Firmicutes;Clostridia;Clostridiales;no support;no support;no support
k127_5411842_9	Bacteria;Bacteroidetes;Bacteroidia;Bacteroidales;Prevotellaceae;Prevotella;no support
k127_5417433_1	Bacteria;Firmicutes;Bacilli;Lactobacillales;Streptococcaceae;Streptococcus;no support
k127_5417631_2	Bacteria;Actinobacteria;Coriobacteriia;Coriobacteriales;Coriobacteriaceae;no support;no support
k127_5419283_5	Bacteria;Firmicutes;Clostridia;Clostridiales;Ruminococcaceae;Ruminococcus;no support
k127_5424389_10	Bacteria;Firmicutes;Clostridia;Clostridiales;no support;no support;no support
k127_5424389_11	Bacteria;Firmicutes;Clostridia;Clostridiales;no support;no support;no support
k127_5426176_1	Bacteria;no support;no support;no support;no support;no support;no support
k127_5428062_5	Bacteria;Firmicutes;no support;no support;no support;no support;no support
k127_5433570_1	Bacteria;no support;no support;no support;no support;no support;no support
k127_5437386_6	Bacteria;Actinobacteria;Actinobacteria;Bifidobacteriales;Bifidobacteriaceae;Bifidobacterium;no support
k127_5440838_45	Bacteria;no support;no support;no support;no support;no support;no support
k127_5440838_46	Bacteria;no support;no support;no support;no support;no support;no support
k127_5460390_6	Bacteria;Firmicutes;Clostridia;Clostridiales;Lachnospiraceae;Roseburia;no support
k127_5465235_1	Bacteria;Firmicutes;Clostridia;Clostridiales;Ruminococcaceae;Ruminococcus;no support
k127_5466889_1	Bacteria;Verrucomicrobia;Verrucomicrobiae;Verrucomicrobiales;Akkermansiaceae;Akkermansia;no support
k127_5468573_1	Bacteria;Firmicutes;no support;no support;no support;no support;no support
k127_5476279_1	Bacteria;Firmicutes;Clostridia;no support;no support;no support;no support
k127_5483885_5	Bacteria;Bacteroidetes;Bacteroidia;Bacteroidales;no support;no support;no support
k127_5484742_7	Bacteria;Firmicutes;Clostridia;Clostridiales;Eubacteriaceae;Eubacterium;Eubacterium sp. CAG:38
k127_5486632_17	Bacteria;Bacteroidetes;Bacteroidia;Bacteroidales;no support;no support;no support
k127_5488027_1	Bacteria;Firmicutes;no support;no support;no support;no support;no support
k127_5492147_3	Bacteria;Actinobacteria;Actinobacteria;Bifidobacteriales;Bifidobacteriaceae;Bifidobacterium;no support
k127_549543_3	Bacteria;Firmicutes;Clostridia;Clostridiales;Clostridiaceae;Clostridium;no support
k127_5496304_3	Bacteria;no support;no support;no support;no support;no support;no support
k127_5499433_17	Bacteria;Bacteroidetes;Bacteroidia;Bacteroidales;Rikenellaceae;Alistipes;no support
k127_5501307_3	Bacteria;Firmicutes;Clostridia;Clostridiales;no support;no support;no support
k127_5501641_1	Bacteria;no support;no support;no support;no support;no support;no support
k127_5501641_2	Bacteria;no support;no support;no support;no support;no support;no support
k127_5501903_4	Bacteria;Firmicutes;no support;no support;no support;no support;no support
k127_5502184_1	Bacteria;Proteobacteria;Deltaproteobacteria;no support;no support;no support;no support
k127_5502444_3	Bacteria;Firmicutes;NA;NA;NA;NA;Firmicutes bacterium CAG:272
k127_5502624_1	Bacteria;Bacteroidetes;Bacteroidia;Bacteroidales;no support;no support;no support
k127_5504590_4	Bacteria;Firmicutes;Clostridia;Clostridiales;no support;no support;no support
k127_5506236_1	Bacteria;Firmicutes;Clostridia;Clostridiales;Ruminococcaceae;Faecalibacterium;no support
k127_5508295_6	Bacteria;Firmicutes;Clostridia;Clostridiales;no support;no support;no support
k127_5509191_25	Bacteria;Firmicutes;Clostridia;Clostridiales;Ruminococcaceae;NA;Ruminococcaceae bacterium
k127_5510575_6	Bacteria;Firmicutes;Clostridia;Clostridiales;Lachnospiraceae;Coprococcus;no support
k127_5512627_1	Bacteria;Firmicutes;no support;no support;no support;no support;no support
k127_5512627_3	Bacteria;Firmicutes;no support;no support;no support;no support;no support
k127_5512627_5	Bacteria;Firmicutes;no support;no support;no support;no support;no support
k127_5512627_8	Bacteria;Firmicutes;no support;no support;no support;no support;no support
k127_5514840_3	Bacteria;Firmicutes;Clostridia;Clostridiales;Lachnospiraceae;no support;no support
k127_5515243_3	Bacteria;Firmicutes;no support;no support;no support;no support;no support
k127_5515383_1	Bacteria;no support;no support;no support;no support;no support;no support
k127_5517484_22	Bacteria;no support;no support;no support;no support;no support;no support
k127_5517484_23	Bacteria;no support;no support;no support;no support;no support;no support
k127_5517629_2	Bacteria;Proteobacteria;Betaproteobacteria;Burkholderiales;Sutterellaceae;Sutterella;no support
k127_5521330_6	Bacteria;no support;no support;no support;no support;no support;no support
k127_5522967_9	Bacteria;Firmicutes;Clostridia;Clostridiales;no support;no support;no support
k127_552298_2	Bacteria;no support;no support;no support;no support;no support;no support
k127_5528329_3	Bacteria;Bacteroidetes;Bacteroidia;Bacteroidales;Rikenellaceae;Alistipes;Alistipes indistinctus
k127_5528870_1	Bacteria;Firmicutes;Clostridia;Clostridiales;no support;no support;no support
k127_5534157_2	Bacteria;Firmicutes;Clostridia;Clostridiales;NA;NA;Clostridiales bacterium
k127_5534374_8	Bacteria;Bacteroidetes;Bacteroidia;Bacteroidales;Prevotellaceae;Prevotella;no support
k127_5537207_36	Bacteria;Firmicutes;Clostridia;Clostridiales;Ruminococcaceae;NA;Ruminococcaceae bacterium
k127_5539204_1	no support;no support;no support;no support;no support;no support;no support
k127_5542161_1	Bacteria;Firmicutes;no support;no support;no support;no support;no support
k127_5547213_16	Bacteria;Bacteroidetes;Bacteroidia;Bacteroidales;Rikenellaceae;Alistipes;no support
k127_5547213_18	Bacteria;Bacteroidetes;Bacteroidia;Bacteroidales;Rikenellaceae;Alistipes;no support
k127_5547213_19	Bacteria;Bacteroidetes;Bacteroidia;Bacteroidales;Rikenellaceae;Alistipes;no support
k127_5547695_1	Bacteria;Firmicutes;no support;no support;no support;no support;no support
k127_5549994_8	Bacteria;no support;no support;no support;no support;no support;no support
k127_5549994_9	Bacteria;no support;no support;no support;no support;no support;no support
k127_5552735_1	Bacteria;no support;no support;no support;no support;no support;no support
k127_5552735_2	Bacteria;no support;no support;no support;no support;no support;no support
k127_5554692_1	Bacteria;no support;no support;no support;no support;no support;no support
k127_5558685_1	Bacteria;Firmicutes;Clostridia;Clostridiales;Ruminococcaceae;Ruminococcus;Ruminococcus champanellensis
k127_5561968_19	Bacteria;Firmicutes;Clostridia;Clostridiales;no support;no support;no support
k127_556457_8	Bacteria;Firmicutes;Clostridia;Clostridiales;no support;no support;no support
k127_5573889_11	Bacteria;Firmicutes;Clostridia;Clostridiales;NA;NA;Clostridiales bacterium
k127_5573889_12	Bacteria;Firmicutes;Clostridia;Clostridiales;NA;NA;Clostridiales bacterium
k127_5574782_16	Bacteria;Firmicutes;Clostridia;Clostridiales;Ruminococcaceae;NA;Ruminococcaceae bacterium
k127_557872_2	Bacteria;Bacteroidetes;Bacteroidia;Bacteroidales;no support;no support;no support
k127_5579355_1	Bacteria;no support;no support;no support;no support;no support;no support
k127_5600620_30	Bacteria;Proteobacteria;Betaproteobacteria;Burkholderiales;Sutterellaceae;Sutterella;no support
k127_5609517_5	Bacteria;Actinobacteria;Coriobacteriia;Coriobacteriales;Coriobacteriaceae;Collinsella;no support
k127_56135_6	Bacteria;Firmicutes;Clostridia;Clostridiales;no support;no support;no support
k127_56135_7	Bacteria;Firmicutes;Clostridia;Clostridiales;no support;no support;no support
k127_562527_9	Bacteria;Bacteroidetes;Bacteroidia;Bacteroidales;Prevotellaceae;Prevotella;Prevotella sp.
k127_562930_2	Bacteria;Firmicutes;Clostridia;Clostridiales;Ruminococcaceae;no support;no support
k127_562930_4	Bacteria;Firmicutes;Clostridia;Clostridiales;Ruminococcaceae;no support;no support
k127_5629851_2	Bacteria;Firmicutes;Clostridia;Clostridiales;no support;no support;no support
k127_5637884_1	Bacteria;no support;no support;no support;no support;no support;no support
k127_5642760_8	Bacteria;Firmicutes;Bacilli;Lactobacillales;Streptococcaceae;Streptococcus;no support
k127_5642838_1	Bacteria;Firmicutes;no support;no support;no support;no support;no support
k127_5643499_8	Bacteria;no support;no support;no support;no support;no support;no support
k127_564442_1	Bacteria;Firmicutes;Negativicutes;Veillonellales;Veillonellaceae;Veillonella;no support
k127_5646230_1	Bacteria;Bacteroidetes;Bacteroidia;Bacteroidales;Prevotellaceae;Prevotella;no support
k127_5646606_2	Bacteria;Firmicutes;Clostridia;Clostridiales;Lachnospiraceae;Roseburia;no support
k127_5647393_12	Bacteria;Firmicutes;Clostridia;Clostridiales;no support;no support;no support
k127_5648106_1	Bacteria;Bacteroidetes;Bacteroidia;Bacteroidales;Prevotellaceae;Prevotella;no support
k127_5648525_1	Bacteria;Firmicutes;Clostridia;Clostridiales;Lachnospiraceae;Roseburia;no support
k127_5648525_2	Bacteria;Firmicutes;Clostridia;Clostridiales;Lachnospiraceae;Roseburia;no support
k127_5650470_4	Bacteria;Bacteroidetes;Bacteroidia;Bacteroidales;Tannerellaceae;Parabacteroides;no support
k127_5651976_4	Bacteria;Firmicutes;Clostridia;Clostridiales;no support;no support;no support
k127_5651976_5	Bacteria;Firmicutes;Clostridia;Clostridiales;no support;no support;no support
k127_5655766_3	Bacteria;Bacteroidetes;Bacteroidia;Bacteroidales;no support;no support;no support
k127_5656099_4	Bacteria;Actinobacteria;Actinobacteria;Bifidobacteriales;Bifidobacteriaceae;Bifidobacterium;no support
k127_5660743_26	Bacteria;Firmicutes;Clostridia;no support;no support;no support;no support
k127_5662116_22	Bacteria;Firmicutes;Clostridia;Clostridiales;no support;no support;no support
k127_5673467_2	Bacteria;Firmicutes;no support;no support;no support;no support;no support
k127_5675321_4	Bacteria;Firmicutes;Clostridia;Clostridiales;no support;no support;no support
k127_5676139_2	Bacteria;Bacteroidetes;Bacteroidia;Bacteroidales;no support;no support;no support
k127_5677200_4	Bacteria;Verrucomicrobia;no support;no support;no support;no support;no support
k127_5679074_3	Bacteria;Bacteroidetes;Bacteroidia;Bacteroidales;Prevotellaceae;no support;no support
k127_5683558_1	Bacteria;no support;no support;no support;no support;no support;no support
k127_5685250_1	Bacteria;Firmicutes;Clostridia;Clostridiales;no support;no support;no support
k127_5685568_14	Bacteria;Bacteroidetes;Bacteroidia;Bacteroidales;Prevotellaceae;no support;no support
k127_5689082_1	Bacteria;Firmicutes;Clostridia;Clostridiales;no support;no support;no support
k127_5689126_1	Bacteria;Firmicutes;Clostridia;Clostridiales;no support;no support;no support
k127_5692073_3	Bacteria;Firmicutes;Clostridia;Clostridiales;no support;no support;no support
k127_5694915_26	Bacteria;Firmicutes;no support;no support;no support;no support;no support
k127_5700584_5	Bacteria;Bacteroidetes;Bacteroidia;Bacteroidales;Prevotellaceae;Prevotella;no support
k127_5701452_5	Bacteria;Verrucomicrobia;no support;no support;no support;no support;no support
k127_5701452_6	Bacteria;Verrucomicrobia;no support;no support;no support;no support;no support
k127_5702039_1	Bacteria;no support;no support;no support;no support;no support;no support
k127_5702724_18	Bacteria;Firmicutes;Clostridia;Clostridiales;no support;no support;no support
k127_570293_16	Bacteria;Proteobacteria;Betaproteobacteria;Burkholderiales;Sutterellaceae;no support;no support
k127_570293_7	Bacteria;Proteobacteria;Betaproteobacteria;Burkholderiales;Sutterellaceae;no support;no support
k127_570293_8	Bacteria;Proteobacteria;Betaproteobacteria;Burkholderiales;Sutterellaceae;no support;no support
k127_5703518_1	Bacteria;Firmicutes;Clostridia;Clostridiales;no support;no support;no support
k127_5703522_7	Bacteria;Firmicutes;Clostridia;Clostridiales;Lachnospiraceae;Mediterraneibacter;[Ruminococcus] lactaris
k127_570406_1	Bacteria;Proteobacteria;Gammaproteobacteria;Pasteurellales;Pasteurellaceae;Haemophilus;no support
k127_5704399_2	Bacteria;Firmicutes;Clostridia;Clostridiales;no support;no support;no support
k127_5705104_3	Bacteria;Firmicutes;Clostridia;no support;no support;no support;no support
k127_5705139_1	Bacteria;Bacteroidetes;Bacteroidia;Bacteroidales;Porphyromonadaceae;NA;Porphyromonadaceae bacterium
k127_5711362_1	Bacteria;Firmicutes;Clostridia;Clostridiales;no support;no support;no support
k127_5713232_7	Bacteria;Verrucomicrobia;Verrucomicrobiae;Verrucomicrobiales;Akkermansiaceae;Akkermansia;no support
k127_5714107_48	Bacteria;Proteobacteria;Betaproteobacteria;Burkholderiales;Sutterellaceae;Sutterella;no support
k127_571494_3	Bacteria;Firmicutes;Clostridia;Clostridiales;NA;NA;Clostridiales bacterium
k127_571494_4	Bacteria;Firmicutes;Clostridia;Clostridiales;NA;NA;Clostridiales bacterium
k127_5722092_4	Bacteria;Firmicutes;Clostridia;Clostridiales;Clostridiaceae;Clostridium;no support
k127_5722503_2	Bacteria;Firmicutes;no support;no support;no support;no support;no support
k127_5730517_1	Bacteria;Firmicutes;Clostridia;Clostridiales;no support;no support;no support
k127_5732266_25	Bacteria;Firmicutes;NA;NA;NA;NA;Firmicutes bacterium CAG:534
k127_5736856_1	Bacteria;Firmicutes;no support;no support;no support;no support;no support
k127_5736856_2	Bacteria;Firmicutes;no support;no support;no support;no support;no support
k127_5738337_1	Bacteria;Firmicutes;Clostridia;Clostridiales;no support;no support;no support
k127_5741544_1	Bacteria;Firmicutes;Clostridia;Clostridiales;Eubacteriaceae;Eubacterium;Eubacterium sp. CAG:274
k127_5744469_2	Bacteria;no support;no support;no support;no support;no support;no support
k127_5747134_4	Bacteria;Actinobacteria;Coriobacteriia;Coriobacteriales;Atopobiaceae;Olsenella;Olsenella umbonata
k127_5752980_1	Bacteria;no support;no support;no support;no support;no support;no support
k127_5756524_1	Bacteria;no support;no support;no support;no support;no support;no support
k127_5758983_2	Bacteria;Actinobacteria;Coriobacteriia;no support;no support;no support;no support
k127_5761580_6	Bacteria;Firmicutes;Clostridia;no support;no support;no support;no support
k127_5761580_8	Bacteria;Firmicutes;Clostridia;no support;no support;no support;no support
k127_5764393_3	Bacteria;Bacteroidetes;Bacteroidia;Bacteroidales;Prevotellaceae;no support;no support
k127_5769923_2	Bacteria;Firmicutes;no support;no support;no support;no support;no support
k127_5793272_3	Bacteria;Firmicutes;NA;NA;NA;NA;Firmicutes bacterium CAG:238
k127_5794817_1	Bacteria;Firmicutes;Clostridia;Clostridiales;Lachnospiraceae;Roseburia;no support
k127_5795944_5	Bacteria;Actinobacteria;Actinobacteria;Bifidobacteriales;Bifidobacteriaceae;Bifidobacterium;no support
k127_5796148_4	Bacteria;Firmicutes;Clostridia;Clostridiales;Ruminococcaceae;Ruminococcus;no support
k127_5801177_1	Bacteria;Bacteroidetes;Bacteroidia;Bacteroidales;Prevotellaceae;Prevotella;no support
k127_5805664_1	Bacteria;Firmicutes;Clostridia;Clostridiales;no support;no support;no support
k127_5806286_1	Bacteria;Bacteroidetes;Bacteroidia;Bacteroidales;Prevotellaceae;Prevotella;no support
k127_5806286_2	Bacteria;Bacteroidetes;Bacteroidia;Bacteroidales;Prevotellaceae;Prevotella;no support
k127_5809031_74	Bacteria;Verrucomicrobia;no support;no support;no support;no support;no support
k127_5810333_11	Bacteria;Bacteroidetes;Bacteroidia;Bacteroidales;Prevotellaceae;Prevotella;no support
k127_5812968_1	Bacteria;Firmicutes;Clostridia;Clostridiales;no support;no support;no support
k127_58139_1	Bacteria;Actinobacteria;Actinobacteria;Bifidobacteriales;Bifidobacteriaceae;Bifidobacterium;Bifidobacterium adolescentis
k127_5815964_19	Bacteria;Bacteroidetes;Bacteroidia;Bacteroidales;no support;no support;no support
k127_5816102_3	Bacteria;Firmicutes;Clostridia;no support;no support;no support;no support
k127_5816102_4	Bacteria;Firmicutes;Clostridia;no support;no support;no support;no support
k127_5821033_8	Bacteria;Proteobacteria;no support;no support;no support;no support;no support
k127_5821741_1	Bacteria;Firmicutes;Clostridia;no support;no support;no support;no support
k127_5822539_2	Bacteria;Firmicutes;no support;no support;no support;no support;no support
k127_582276_1	Bacteria;Proteobacteria;Alphaproteobacteria;Rhodospirillales;Acetobacteraceae;Acidiphilium;Acidiphilium sp. CAG:727
k127_5831179_33	Bacteria;Bacteroidetes;Bacteroidia;Bacteroidales;Prevotellaceae;no support;no support
k127_5831414_8	Bacteria;Firmicutes;no support;no support;no support;no support;no support
k127_5831612_4	Bacteria;Bacteroidetes;Bacteroidia;Bacteroidales;Rikenellaceae;Alistipes;Alistipes indistinctus
k127_5832862_2	Bacteria;Firmicutes;Clostridia;Clostridiales;Lachnospiraceae;Coprococcus;no support
k127_5833082_2	Bacteria;Proteobacteria;Deltaproteobacteria;Desulfovibrionales;Desulfovibrionaceae;Desulfovibrio;Desulfovibrio piger
k127_5835285_2	Bacteria;Bacteroidetes;Bacteroidia;Bacteroidales;Bacteroidaceae;Bacteroides;no support
k127_5836120_28	Bacteria;Proteobacteria;Betaproteobacteria;Burkholderiales;Sutterellaceae;Sutterella;no support
k127_5839246_10	Bacteria;Firmicutes;Clostridia;Clostridiales;no support;no support;no support
k127_5839434_4	Bacteria;Firmicutes;Negativicutes;Veillonellales;Veillonellaceae;Dialister;no support
k127_5839434_5	Bacteria;Firmicutes;Negativicutes;Veillonellales;Veillonellaceae;Dialister;no support
k127_5839711_3	Bacteria;Firmicutes;no support;no support;no support;no support;no support
k127_5844656_1	Bacteria;Firmicutes;no support;no support;no support;no support;no support
[truncated: 656 more rows]
