# Supplementary material for: The Potential of Gut Microbiota Metabolic Capability to Detect Drug Response in Rheumatoid Arthritis Patients
Source: Front Microbiol. 2022 Apr 8;13:839015. doi: 10.3389/fmicb.2022.839015 (PMC9024311; doi:10.3389/fmicb.2022.839015)
Supplement: Supplementary file 3 [file Table_3.xlsx]

## Sheet: Sheet2
Supplementary Table S3. The functional annotations of genes visualized in Figure 4.
ContigsID	Gene ID	Functional annotation
k127_3511432	k127_3511432_1	WP_106812913.1 thymidylate synthase [Prevotella sp. Marseille-P4119]
k127_3511432	k127_3511432_2	WP_094880398.1 dihydrofolate reductase [Prevotella sp. 885]
k127_3511432	k127_3511432_3	WP_036878234.1 AsnC family transcriptional regulator [Prevotella oryzae]
k127_3511432	k127_3511432_4	WP_005846204.1 MULTISPECIES: biopolymer transporter ExbD [Prevotella]
k127_3511432	k127_3511432_5	WP_006282057.1 biopolymer transporter ExbD [Prevotella bryantii]
k127_4873064	k127_4873064_1	MBE6979194.1 thymidylate synthase [Oscillospiraceae bacterium]
k127_4873064	k127_4873064_2	OLA35625.1 thymidylate synthase [Firmicutes bacterium CAG:110_56_8]
k127_4873064	k127_4873064_3	MBE6979195.1 dihydrofolate reductase [Oscillospiraceae bacterium]
k127_4873064	k127_4873064_4	WP_185483079.1 hypothetical protein [Listeria ivanovii]
k127_2287749	k127_2287749_11	CDE50276.1 holliday junction ATP-dependent DNA helicase RuvB [Firmicutes bacterium CAG:460]
k127_2287749	k127_2287749_12	CDE50275.1 bifunctional protein FolD [Firmicutes bacterium CAG:460]
k127_2287749	k127_2287749_13	CDE50274.1 serine hydroxymethyltransferase [Firmicutes bacterium CAG:460]
k127_2287749	k127_2287749_14	CDE50273.1 thymidylate synthase [Firmicutes bacterium CAG:460]
k127_2287749	k127_2287749_15	CDE50272.1 dihydrofolate reductase [Firmicutes bacterium CAG:460]
k127_2287749	k127_2287749_16	CDE50271.1 thymidylate kinase [Firmicutes bacterium CAG:460]
k127_2287749	k127_2287749_17	CDE50269.1 s-adenosylmethionine:tRNA ribosyltransferase-isomerase [Firmicutes bacterium CAG:460]
k127_2287749	k127_2287749_18	CDE50037.1 pyruvate phosphate dikinase [Firmicutes bacterium CAG:460]
k127_7010097	k127_7010097_1	CCX71179.1 tnpX site-specific recombinase family protein [Firmicutes bacterium CAG:555]
k127_7010097	k127_7010097_2	WP_172698026.1 single-stranded DNA-binding protein [Flavonifractor plautii]
k127_7010097	k127_7010097_3	WP_108981940.1 MULTISPECIES: dihydrofolate reductase [Eubacteriales]
k127_7010097	k127_7010097_4	WP_108981941.1 MULTISPECIES: thymidylate synthase [Eubacteriales]
k127_7010097	k127_7010097_5	WP_108981942.1 MULTISPECIES: hypothetical protein [Eubacteriales]
k127_7010097	k127_7010097_6	WP_108981943.1 MULTISPECIES: restriction endonuclease [Eubacteriales]
k127_1075656	k127_1075656_54	WP_007751611.1 MULTISPECIES: sigma-70 family RNA polymerase sigma factor [Bacteroides]
k127_1075656	k127_1075656_55	WP_007751613.1 DUF5056 domain-containing protein [Bacteroides finegoldii]
k127_1075656	k127_1075656_56	WP_032839457.1 cardiolipin synthase [Bacteroides finegoldii]
k127_1075656	k127_1075656_57	WP_007751620.1 MULTISPECIES: thymidylate synthase [Bacteroides]
k127_1075656	k127_1075656_58	WP_007751622.1 dihydrofolate reductase [Bacteroides finegoldii]
k127_1075656	k127_1075656_59	WP_007751623.1 Lrp/AsnC ligand binding domain-containing protein [Bacteroides finegoldii]
k127_1075656	k127_1075656_60	WP_055278387.1 IgA Peptidase M64 [Bacteroides finegoldii]
k127_1075656	k127_1075656_61	WP_007751628.1 MULTISPECIES: GNAT family N-acetyltransferase [Bacteroides]
k127_614003	k127_614003_45	CDD95022.1 dihydroorotase homodimeric type [Akkermansia sp. CAG:344]
k127_614003	k127_614003_46	WP_022397970.1 MarR family transcriptional regulator [Akkermansia muciniphila]
k127_614003	k127_614003_47	WP_022397971.1 efflux RND transporter periplasmic adaptor subunit [Akkermansia muciniphila]
k127_614003	k127_614003_48	CDD95025.1 transporter hydrophobe/amphiphile efflux-1 (HAE1) family [Akkermansia sp. CAG:344]
k127_614003	k127_614003_49	CDD95028.1 dihydrofolate reductase [Akkermansia sp. CAG:344]
k127_614003	k127_614003_50	CDD95030.1 thymidylate synthase [Akkermansia sp. CAG:344]
k127_614003	k127_614003_51	CDD95031.1 phospholipase D/Transphosphatidylase [Akkermansia sp. CAG:344]
k127_614003	k127_614003_52	CDD95032.1 methylmalonyl-CoA carboxytransferase [Akkermansia sp. CAG:344]
k127_7160237	k127_7160237_25	WP_173817801.1 homoserine dehydrogenase [Dorea longicatena]
k127_7160237	k127_7160237_26	WP_044919794.1 MATE family efflux transporter [Dorea longicatena]
k127_7160237	k127_7160237_27	EDM62699.1 transcriptional regulator, MarR family [Dorea longicatena DSM 13814]
k127_7160237	k127_7160237_28	WP_006427069.1 thymidylate synthase [Dorea longicatena]
k127_7160237	k127_7160237_29	WP_006427068.1 MULTISPECIES: dihydrofolate reductase [Lachnospiraceae]
k127_7160237	k127_7160237_30	WP_173732959.1 MULTISPECIES: glycosyltransferase [Lachnospiraceae]
k127_7160237	k127_7160237_31	WP_022415015.1 MULTISPECIES: glucose-1-phosphate adenylyltransferase subunit GlgD [Lachnospiraceae]
k127_7160237	k127_7160237_32	WP_173784463.1 glucose-1-phosphate adenylyltransferase [Dorea longicatena]
k127_315141	k127_315141_3	WP_004852956.1 TIGR01212 family radical SAM protein [Coprococcus eutactus]
k127_315141	k127_315141_4	WP_022058370.1 helix-turn-helix transcriptional regulator [Coprococcus eutactus]
k127_315141	k127_315141_5	WP_004852954.1 helix-turn-helix transcriptional regulator [Coprococcus eutactus]
k127_315141	k127_315141_6	WP_022058369.1 thymidylate synthase [Coprococcus eutactus]
k127_315141	k127_315141_7	WP_022058368.1 dihydrofolate reductase [Coprococcus eutactus]
k127_315141	k127_315141_8	WP_004852951.1 heavy metal-binding domain-containing protein [Coprococcus eutactus]
k127_315141	k127_315141_9	RGS42809.1 rhomboid family intramembrane serine protease [Coprococcus eutactus]
k127_315141	k127_315141_10	WP_147564330.1 hypothetical protein [Coprococcus eutactus]
